# Supplementary material for: Phalangeal joints kinematics during ostrich (Struthio camelus) locomotion
Source: PeerJ. 2017 Jan 12;5:e2857. doi: 10.7717/peerj.2857 (PMC5237368; doi:10.7717/peerj.2857)
Supplement: Supplemental Information 1 [file peerj-05-2857-s002.xls]

## Sheet: individual A + Aindividual B
individual A + Aindividual B	walking gait	Kinematic parameters	α		β		γ		θ		φ		ψ		z
		Stance period	means	s.d	means	s.d	means	s.d	means	s.d	means	s.d	means	s.d	means	s.d
		0	154.967	7.47992	160.438	6.1173	168.833	5.42039	141.11	7.29997	167.177	7.40153	15.1604	6.20623	14.8851	1.00786
		0.01	156.949	8.21898	157.628	5.59623	167.181	5.04595	139.21	7.88349	167.555	6.4783	14.6368	5.63303	14.1958	1.14686
		0.02	159.026	7.39368	154.534	5.65633	164.744	4.50191	136.572	8.56373	166.181	7.54689	17.1986	7.13393	13.5524	1.12409
		0.03	159.774	8.76568	152.341	6.23397	162.373	4.58375	133.615	8.25919	165.974	8.99416	18.8189	8.05587	13.0707	1.05875
		0.04	160.095	8.67479	151.304	6.2814	160.953	4.45133	131.417	7.8655	166.304	9.33923	19.4682	8.19917	12.7591	1.08087
		0.05	160.408	8.64386	150.623	6.35424	160	4.35918	129.777	7.7663	166.768	9.70565	20.1028	8.81926	12.5486	1.11131
		0.06	161.479	8.53856	149.79	6.14258	159.571	4.5485	128.581	7.7247	166.331	10.3406	21.2487	8.71133	12.4054	1.14572
		0.07	164.017	7.40552	148.123	5.0251	158.96	5.0619	127.073	7.69252	166.113	10.4097	21.9808	8.68692	12.296	1.18593
		0.08	164.723	7.88338	147.628	5.3296	158.147	5.35973	125.953	7.52191	165.687	10.0998	22.7062	8.7969	12.1896	1.21993
		0.09	165.874	7.93133	147.632	5.41682	157.655	5.57216	125.19	7.55718	164.959	10.0969	22.9421	8.96681	12.1001	1.25339
		0.1	166.219	7.78634	147.635	5.47397	157.026	5.61621	124.541	7.57236	164.639	10.0468	23.5319	8.95619	12.0354	1.27591
		0.11	166.568	7.40164	147.619	5.71565	156.596	5.71004	123.832	7.55993	164.033	10.2209	23.851	8.81685	12.0242	1.28428
		0.12	166.417	7.57192	147.655	5.9501	156.022	5.68881	123.179	7.49455	163.66	9.95237	23.8539	9.0066	12.0369	1.28491
		0.13	166.476	7.44176	147.956	6.3949	155.196	5.74251	122.661	7.31336	163.503	10.0133	24.0573	9.46532	12.0445	1.27833
		0.14	166.247	7.5285	148.66	7.12033	153.898	6.01758	121.76	6.93076	163.349	9.9571	23.9821	9.82608	12.0561	1.26337
		0.15	165.467	8.81401	149.178	7.60142	152.818	6.34466	120.636	6.62299	163.019	9.73935	23.9753	9.71939	12.0811	1.23815
		0.16	165.429	8.33783	149.262	7.792	152.053	6.18902	119.733	6.58424	163.085	9.69036	24.8202	9.39047	12.1023	1.22165
		0.17	165.688	7.58645	148.992	7.98094	151.487	6.03845	118.981	6.76455	162.85	9.57229	25.1848	9.0452	12.1271	1.22557
		0.18	166.025	6.99091	148.813	8.20137	150.785	5.8599	118.312	6.99295	162.724	9.251	25.2786	8.6791	12.1528	1.23009
		0.19	166.176	6.44482	148.61	8.38581	150.178	5.76343	117.793	7.13235	162.441	9.33783	25.1729	8.55479	12.2022	1.23569
		0.2	166.266	6.31194	148.35	8.4907	149.447	5.54051	117.285	7.21913	162.383	9.23987	24.9986	8.68191	12.287	1.24237
		0.21	166.464	6.49079	147.915	8.56378	148.992	5.49902	116.728	7.19646	162.621	9.43448	24.9636	8.80632	12.3839	1.25248
		0.22	166.489	6.6916	147.434	8.68112	148.627	5.79238	116.384	7.12128	162.883	9.52618	24.9865	8.78565	12.4877	1.23836
		0.23	166.22	6.95225	146.881	8.75187	148.173	6.58339	115.928	7.21173	162.791	10.1645	25.3301	9.3591	12.5917	1.23065
		0.24	166.071	7.03694	146.529	8.50474	148.343	5.93281	115.334	7.32385	162.238	11.204	25.6651	10.0908	12.7056	1.21943
		0.25	165.906	6.99408	146.248	8.17199	147.803	6.47515	115.021	7.10426	161.745	10.888	26.0057	10.1803	12.8677	1.22137
		0.26	165.973	6.70911	146.143	7.88172	147.306	6.95043	114.663	6.68825	162.055	9.75701	26.1114	9.34504	12.9643	1.20467
		0.27	165.865	6.76065	145.926	7.66561	147.168	6.57814	114.766	6.43469	162.327	8.73838	26.0216	8.24448	13.0982	1.17759
		0.28	166.276	6.23507	145.688	7.85166	147.284	6.22552	115.011	6.44369	162.503	8.59648	25.8432	7.65011	13.2356	1.1534
		0.29	166.569	6.14806	145.362	7.99048	147.139	6.48681	115.326	6.79567	162.17	8.95154	25.6195	7.42016	13.4122	1.13908
		0.3	166.843	6.05735	145.174	8.18421	146.832	6.65699	115.553	7.06715	161.688	9.53011	25.5316	7.19264	13.5434	1.11431
		0.31	167.197	5.97585	144.849	8.34801	146.303	6.64499	115.479	6.91763	161.359	9.56877	25.5175	7.20818	13.6826	1.10603
		0.32	167.046	6.17639	144.734	8.53661	145.782	6.76582	115.351	6.86972	161.205	9.79689	25.4052	7.12972	13.8263	1.09864
		0.33	166.59	6.65762	144.397	8.49585	145.622	6.57709	115.22	6.85853	161.384	9.99877	25.2416	7.429	13.9428	1.09876
		0.34	166.504	6.57531	143.937	8.23829	145.421	6.33703	115.139	6.92518	161.431	10.3433	25.3945	7.86379	14.0978	1.12382
		0.35	166.701	6.29206	143.601	8.27808	145.2	6.13993	115.106	7.11295	161.568	10.395	25.5226	8.21413	14.1809	1.16505
		0.36	166.735	6.31654	142.985	8.09623	144.744	6.35793	114.792	7.29037	161.848	10.4167	25.4315	8.09353	14.2823	1.18079
		0.37	166.437	6.54741	142.734	8.15221	144.775	6.21634	115.033	7.56075	161.919	10.8004	25.5245	8.15799	14.3872	1.18385
		0.38	166.279	6.71008	142.485	8.09296	144.783	6.25853	115.156	8.04878	161.8	11.03	25.9122	8.20463	14.4577	1.18178
		0.39	166.306	6.42239	142.202	8.03066	144.884	6.35748	115.103	8.61009	161.255	11.8467	26.2798	8.11794	14.5284	1.1756
		0.4	166.534	5.98087	141.914	8.05699	144.832	6.3451	115.211	8.87624	160.486	12.0827	26.6014	8.02175	14.5946	1.17757
		0.41	166.701	5.63905	141.566	8.00294	144.565	6.38948	115.527	9.38956	159.712	12.4289	26.774	7.71186	14.6496	1.19303
		0.42	166.486	5.42394	141.256	8.12504	144.36	6.3899	115.655	9.60265	158.616	13.1899	26.995	7.42775	14.7056	1.20291
		0.43	166.072	5.42522	140.893	8.3195	144.243	6.39526	115.746	9.51514	157.545	13.9003	27.1028	7.26919	14.769	1.1995
		0.44	165.965	5.43679	140.591	8.33516	144.061	6.30917	115.886	9.3235	156.786	13.8687	27.2125	7.13374	14.8379	1.20562
		0.45	166.323	5.18522	140.15	8.31721	143.976	6.18	116.068	9.11836	156.429	13.5707	27.2961	7.13516	14.9313	1.20779
		0.46	166.719	4.95476	139.638	8.2473	144.102	5.89299	116.089	9.21014	157.156	11.6862	27.102	7.1669	15.0336	1.20974
		0.47	166.691	5.34377	139.169	8.19752	144.324	5.41468	116.193	9.21388	157.625	10.6435	27.238	7.44703	15.1342	1.22675
		0.48	166.67	5.44259	138.647	8.32907	144.207	5.44436	116.654	8.06595	158.149	9.91812	27.2604	7.65508	15.2446	1.24023
		0.49	166.595	5.58556	137.996	8.27443	144.268	5.54195	116.727	8.00455	158.355	10.1278	27.1594	7.94319	15.3142	1.24924
		0.5	167.089	4.92583	137.427	8.24787	144.285	5.74375	116.766	8.06031	158.546	10.4568	27.253	8.13732	15.4273	1.27998
		0.51	167.014	4.82845	137.031	8.33754	144.136	5.9622	116.903	8.04223	158.087	9.81214	27.5624	8.10775	15.5466	1.30066
		0.52	166.888	4.6867	136.647	8.20618	144.026	6.19786	117.079	8.20847	157.918	9.66254	27.4781	7.89859	15.6199	1.29179
		0.53	167.262	4.02467	136.1	7.77109	143.916	6.52761	117.055	8.19881	158.105	9.8321	27.2815	7.93675	15.72	1.27602
		0.54	167.471	4.06991	135.916	7.76271	143.779	6.79205	117.447	8.21853	157.84	9.51823	27.2391	7.94225	15.8383	1.29739
		0.55	167.965	4.55172	135.659	7.76301	143.854	6.68349	117.672	8.35248	157.273	9.82466	27.4201	7.71718	15.9227	1.30245
		0.56	168.172	4.72198	135.33	7.75468	143.957	6.5131	117.893	8.41638	156.964	10.2242	27.6397	7.48664	16.0272	1.30666
		0.57	168.257	4.87427	135	7.78446	144.046	6.40112	118.287	8.45233	157.047	10.5853	27.765	7.1559	16.1295	1.3064
		0.58	168.128	4.81371	134.482	7.71545	144.101	6.29111	118.207	7.95474	157.812	10.8988	27.7514	6.9754	16.2189	1.29063
		0.59	168.062	5.15034	133.993	7.74035	144.163	6.21413	118.416	7.85015	157.981	11.1539	28.0121	6.96558	16.3274	1.28044
		0.6	167.892	5.04762	133.361	7.68236	144.139	6.2169	118.567	7.78365	157.894	11.4454	28.3547	6.97688	16.4647	1.28915
		0.61	167.452	5.33429	132.707	7.64448	144.387	5.67956	118.782	7.61593	157.984	11.6602	28.7279	7.16185	16.5735	1.2713
		0.62	167.797	4.62729	131.893	7.20116	144.579	5.38715	118.826	7.39802	158.162	11.9816	29.2087	7.53462	16.7003	1.2628
		0.63	167.624	4.65785	131.105	6.83699	144.569	5.26937	118.787	7.47081	158.387	12.6507	29.3639	7.56892	16.8404	1.28227
		0.64	167.687	5.04194	130.494	6.90177	144.665	5.1883	118.674	7.32499	157.378	14.1412	30.3265	8.84109	16.9546	1.32365
		0.65	167.563	5.3254	129.701	6.78577	145.002	4.97096	118.568	7.30857	159.086	12.6256	30.7513	9.01878	17.1116	1.34961
		0.66	167.154	5.59432	128.848	6.75066	145.384	4.79566	118.468	7.24544	159.502	12.201	30.8515	8.7997	17.2638	1.34882
		0.67	167.278	5.79041	128.278	6.72313	145.691	4.70368	118.572	7.13037	159.351	12.7112	31.3682	8.87451	17.4022	1.34783
		0.68	166.924	5.97765	127.721	6.67533	145.797	4.66639	118.994	7.09559	158.943	13.0608	31.8214	8.72377	17.5361	1.34544
		0.69	166.822	6.21213	127.012	6.73011	146.09	4.96945	119.433	7.10932	158.648	12.7178	32.1355	8.45634	17.673	1.3454
		0.7	166.619	6.42376	126.346	6.51737	146.11	5.22376	119.707	7.25799	158.614	12.3369	32.654	8.51796	17.8105	1.32563
		0.71	166.735	6.24829	125.455	6.11217	146.143	5.06819	120.081	7.77102	158.608	11.5274	33.2219	8.06216	17.9467	1.29303
		0.72	166.599	6.16549	125.071	6.48055	146.173	5.29429	121.165	7.8265	158.506	11.1092	33.2533	7.71227	18.1263	1.27148
		0.73	166.897	6.32547	124.912	7.0006	145.876	5.6131	121.608	7.39415	158.44	9.62627	33.4298	7.79318	18.2993	1.26105
		0.74	166.775	6.18787	124.467	7.2194	145.655	6.03869	122.002	7.36286	157.872	9.23346	34.3821	8.62646	18.4724	1.25686
		0.75	166.723	6.0898	123.701	7.19718	146.056	6.49916	122.444	7.5473	157.758	8.62553	34.5241	8.93464	18.6856	1.27718
		0.76	167.006	5.88428	122.745	7.14777	146.701	6.78839	123.389	8.08171	157.168	9.58821	35.0234	9.08354	18.9205	1.27909
		0.77	166.964	5.71081	121.619	6.94388	147.326	7.11791	124.382	8.63591	157.467	10.1794	35.7613	8.96836	19.1896	1.31753
		0.78	167.223	5.49604	120.509	6.49556	147.86	7.10424	124.943	8.44788	158.365	9.48076	36.4978	8.87509	19.4502	1.35876
		0.79	167.001	5.54061	119.059	6.11265	149.196	7.04113	125.054	8.54463	160.161	8.80114	37.2447	8.63927	19.7163	1.38446
		0.8	166.541	5.43799	117.854	6.07126	150.359	7.53138	125.462	8.33884	161.591	7.87705	38.1875	8.32464	20.0396	1.39296
		0.81	165.985	5.55174	117.266	6.26178	151.345	7.48801	125.954	8.72829	163.184	7.3301	38.9812	7.62061	20.3775	1.45017
		0.82	164.936	5.95344	117.009	7.04802	152.302	7.32287	126.829	9.10481	164.108	6.89334	39.9731	7.31918	20.7231	1.50838
		0.83	163.401	6.32488	117.415	8.05533	153.178	7.34977	127.467	9.02118	165.74	7.1432	40.2803	7.98766	21.0906	1.59083
		0.84	161.581	7.37639	118.058	9.07139	154.143	7.41296	129.05	9.13257	165.827	6.19016	40.3492	8.07499	21.5051	1.64273
		0.85	159.739	8.34433	119.037	9.62786	155.751	7.26172	130.243	9.18851	166.722	5.71008	39.7822	8.42303	21.9042	1.68868
		0.86	157.797	9.23739	119.167	9.85355	159.192	9.06851	132.089	9.21055	167.331	5.65096	39.2653	8.92713	22.3116	1.74391
		0.87	155.791	10.1073	119.885	10.2742	161.241	8.4979	133.88	9.2739	167.791	5.61101	39.4856	8.99082	22.7266	1.79765
		0.88	153.672	10.1295	120.847	10.2495	165.912	12.0792	136.206	9.64065	167.975	5.34339	39.0218	9.90681	23.1964	1.84363
		0.89	150.114	10.3864	123.241	10.4643	168.777	12.096	139.601	9.79246	168.308	5.75948	37.8618	10.2832	23.6899	1.8821
		0.9	147.359	10.2722	125.937	10.4599	171.336	12.6297	143.026	10.0142	168.604	5.14147	35.5596	11.0657	24.248	1.90911
		0.91	143.314	11.0648	129.554	11.184	175.792	13.0806	147	10.1207	168.511	5.16373	32.9602	11.5478	24.9033	1.9397
		0.92	138.694	11.403	134.076	10.9965	178.97	12.3949	151.405	10.0456	168.877	4.86697	30.5765	11.3223	25.5089	1.93696
		0.93	135.847	11.0245	139.903	10.6532	184.853	11.5872	156.191	9.73389	169.649	5.472	28.1574	10.253	26.1543	1.94325
		0.94	133.623	10.7116	145.275	10.5785	191.426	9.22113	161.052	8.98743	169.208	5.71864	25.5716	9.6545	26.8278	1.97351
		0.95	132.181	11.6415	149.551	9.8456	195.259	7.46469	165.66	7.39002	170.412	5.57356	23.3734	9.06423	27.5744	2.00274
		0.96	133.172	10.0101	154.541	8.92538	198.044	7.60874	169.101	5.66457	169.766	5.67433	20.2745	9.30874	28.3001	2.00878
		0.97	135.852	9.24055	160.031	6.92786	200.834	7.71967	170.923	4.07314	168.964	5.28334	18.9827	7.9408	29.0513	1.97801
		0.98	138.998	9.04593	164.324	6.28235	203.663	8.09725	171.433	4.25372	168.721	4.47047	17.5919	7.97283	29.8363	2.0039
		0.99	143.797	9.07047	168.196	6.44619	206.085	8.78248	169.659	4.91905	167.838	5.29305	16.9522	8.20733	30.6077	1.95032
		1	147.857	10.4293	168.07	9.03231	207.489	8.92149	164.171	5.15843	166.741	5.7287	16.2793	7.91305	31.2941	1.88707
	Running gait	Kinematic parameters	α		β		γ		θ		φ		ψ		z
		Stance period	means	s.d	means	s.d	means	s.d	means	s.d	means	s.d	means	s.d	means	s.d
		0	153.491	9.65857	156.386	9.35282	163.789	6.6088	127.378	6.97195	160.192	9.81642	14.0426	6.96113	18.1891	1.47305
		0.01	154.365	8.97534	156.571	9.02208	164.05	6.86517	128.08	5.69256	163.913	8.71897	13.492	8.05176	17.9166	1.35968
		0.02	153.947	9.47263	156.335	8.62246	163.847	7.05969	128.102	5.34549	165.97	7.96737	14.8426	8.32928	17.5908	1.3505
		0.03	154.159	9.66284	156.628	9.43407	163.357	6.98793	127.821	5.33899	166.356	6.75613	15.6448	8.09878	17.207	1.33493
		0.04	154.816	10.0295	156.762	11.4632	162.56	6.80387	126.742	5.39923	166.668	6.45904	16.0003	7.97438	16.8093	1.30889
		0.05	156.131	9.36771	156.107	12.6363	161.667	6.77785	125.626	5.81293	166.94	6.91342	16.0395	7.72121	16.4308	1.28535
		0.06	157.433	8.95891	154.627	12.7712	160.568	6.84308	124.45	6.24942	167.471	7.48705	16.248	7.55914	16.0712	1.27147
		0.07	158.614	9.08572	152.732	12.7075	159.448	7.13398	123.374	6.8238	167.771	7.54673	16.6114	7.43404	15.7508	1.25878
		0.08	159.436	9.32576	151.024	12.8082	158.527	7.24488	122.313	7.41325	167.934	7.40649	17.0736	7.52158	15.4614	1.24272
		0.09	160.009	9.64348	150.066	13.0145	157.65	6.99698	121.254	7.91304	168.032	7.44808	17.5201	7.76148	15.1837	1.22985
		0.1	160.572	10.0111	149.049	13.1066	157.019	6.4817	120.289	8.47161	167.911	7.57693	17.8972	8.09791	14.8926	1.22971
		0.11	161.12	10.2355	147.997	13.3032	156.21	6.2896	119.296	9.00501	167.69	7.65765	18.2069	8.42613	14.6185	1.22609
		0.12	161.706	10.3533	146.941	13.6304	155.274	6.27155	118.284	9.49592	167.408	7.6383	18.4059	8.77323	14.3746	1.22313
		0.13	162.253	10.3514	145.914	14.0408	154.364	6.28939	117.283	9.83949	167.198	7.46971	18.554	9.08353	14.1487	1.22663
		0.14	162.673	10.4257	145.075	14.3571	153.469	6.31933	116.235	10.039	167.098	7.19032	18.7422	9.34812	13.9363	1.22898
		0.15	162.909	10.6582	144.452	14.5374	152.55	6.29644	115.213	10.209	167.048	6.75183	18.9953	9.50793	13.7376	1.2355
		0.16	163.135	10.9326	144.011	14.4801	151.664	6.21154	114.278	10.3525	166.958	6.20359	19.2209	9.6528	13.5542	1.24892
		0.17	163.297	11.2738	143.932	14.1791	150.786	6.11426	113.488	10.4697	166.809	5.52901	19.3986	9.82496	13.3978	1.26254
		0.18	163.583	11.242	143.95	13.8815	149.984	6.05433	112.814	10.4649	166.705	4.80638	19.5176	10.0712	13.2411	1.27754
		0.19	163.917	10.9705	144.119	13.6954	149.133	5.96793	112.178	10.3786	166.657	4.20747	19.5967	10.3519	13.1058	1.28996
		0.2	164.36	10.4383	144.324	13.6417	148.204	5.85533	111.566	10.2048	166.618	3.76005	19.6185	10.6031	12.9918	1.30273
		0.21	164.716	10.0017	144.688	13.7212	147.159	5.66177	110.955	10.0531	166.51	3.58235	19.5772	10.8286	12.8732	1.32277
		0.22	164.935	9.68818	145.195	13.9674	146.044	5.54749	110.341	9.8914	166.398	3.57857	19.5076	10.9922	12.7516	1.35112
		0.23	165.097	9.51935	145.742	14.3395	144.984	5.56918	109.704	9.71271	166.361	3.66597	19.3853	11.1029	12.6349	1.38774
		0.24	165.202	9.46845	146.212	14.7399	144.096	5.65217	109.046	9.4872	166.459	3.70781	19.2747	11.1006	12.5372	1.41893
		0.25	165.332	9.42037	146.606	15.0737	143.364	5.66886	108.378	9.25044	166.584	3.81976	19.2179	10.9897	12.4549	1.43712
		0.26	165.406	9.37471	146.899	15.2608	142.69	5.57765	107.665	9.00686	166.741	4.01825	19.2188	10.7832	12.3733	1.4472
		0.27	165.456	9.46238	147.219	15.4391	141.898	5.55691	106.891	8.67874	166.974	4.26725	19.2564	10.4875	12.3036	1.45242
		0.28	165.524	9.78573	147.558	15.6223	140.927	5.71146	106.077	8.23454	167.265	4.57852	19.2939	10.1277	12.2433	1.4573
		0.29	165.613	10.0838	147.877	15.8215	139.973	5.91564	105.246	7.76043	167.596	4.99289	19.3575	9.78467	12.1909	1.46199
		0.3	165.716	10.1229	148.058	15.9795	139.29	5.77855	104.494	7.36626	167.923	5.44094	19.4914	9.48088	12.1417	1.46905
		0.31	165.717	9.92113	148.186	16.1491	138.623	5.637	103.815	7.14323	168.191	5.82684	19.6843	9.22311	12.0949	1.47853
		0.32	165.584	9.80893	148.315	16.3617	137.956	5.51733	103.206	7.09244	168.372	6.06025	19.939	8.97914	12.0587	1.48979
		0.33	165.393	9.96638	148.529	16.5905	137.206	5.49047	102.595	7.16515	168.476	6.23194	20.2277	8.73736	12.0399	1.49896
		0.34	165.24	10.2363	148.801	16.828	136.347	5.50788	102.004	7.31617	168.549	6.36448	20.5418	8.51838	12.0386	1.50486
		0.35	164.868	10.7853	148.953	16.9693	135.624	5.44371	101.461	7.47397	168.614	6.52181	20.849	8.32171	12.058	1.50876
		0.36	164.531	11.2235	149.033	17.0382	134.926	5.37576	100.979	7.60574	168.651	6.66901	21.1405	8.16317	12.0914	1.51167
		0.37	164.138	11.5543	149.046	17.0637	134.364	5.29044	100.595	7.70513	168.614	6.78687	21.4139	8.03457	12.1356	1.51559
		0.38	164.141	11.0397	148.996	17.1017	133.912	5.24161	100.29	7.7987	168.463	6.81905	21.6682	7.95209	12.1867	1.51941
		0.39	164.143	10.5564	148.831	17.1822	133.586	5.24382	100.078	7.86994	168.208	6.69582	21.9181	7.91774	12.2516	1.52597
		0.4	164.22	10.1456	148.654	17.2241	133.207	5.18051	99.9586	7.88798	167.937	6.41048	22.1373	7.92608	12.3299	1.53358
		0.41	164.431	9.8185	148.441	17.2173	132.812	5.06496	99.969	7.87305	167.63	6.14188	22.3161	7.94472	12.4241	1.53876
		0.42	164.703	9.61974	148.329	17.1226	132.436	4.93465	100.088	7.86738	167.26	6.03099	22.4433	8.02538	12.5241	1.54416
		0.43	164.996	9.36713	148.044	17.0754	132.224	4.87919	100.295	7.89587	166.831	6.08674	22.5403	8.15546	12.6328	1.55021
		0.44	164.964	9.27789	147.48	17.0019	132.228	4.83422	100.57	7.93367	166.396	6.27339	22.5973	8.34225	12.7435	1.56677
		0.45	165.083	9.03011	146.795	16.9898	132.21	4.88868	100.935	7.97026	166.009	6.52498	22.5982	8.56638	12.871	1.58775
		0.46	165.193	8.88477	146.118	16.8797	132.209	4.96335	101.4	8.03667	165.698	6.92343	22.5591	8.80144	13.0108	1.61292
		0.47	165.495	8.71659	145.585	16.771	132.103	5.19939	102.021	8.1835	165.367	7.47773	22.5278	9.01081	13.1688	1.63217
		0.48	165.552	8.5604	144.901	16.584	132.256	5.27642	102.81	8.38739	164.949	8.02204	22.611	9.14555	13.3445	1.64155
		0.49	165.73	8.18092	144.351	16.3507	132.511	5.2814	103.668	8.54488	164.496	8.44094	22.8011	9.16014	13.5449	1.6503
		0.5	166.063	7.78607	144.155	16.5028	132.912	5.29655	104.525	8.63277	164.06	8.74885	23.0499	9.13374	13.7894	1.64339
		0.51	165.923	7.55219	143.768	16.9644	133.328	5.47554	105.39	8.67123	163.708	8.92293	23.2824	9.09944	14.0377	1.64774
		0.52	165.697	7.43308	142.689	16.5985	133.827	5.57332	106.294	8.65466	163.44	9.02775	23.5007	9.10655	14.2869	1.65202
		0.53	165.692	7.23394	141.566	16.1888	134.428	5.60586	107.28	8.56992	163.33	9.16567	23.7628	9.0557	14.531	1.65861
		0.54	165.795	7.05875	140.35	15.6564	135.116	5.65282	108.274	8.43006	163.291	9.23169	24.087	8.91629	14.7824	1.66052
		0.55	166.043	6.98055	138.998	15.0399	135.908	5.69605	109.284	8.30004	163.162	9.17289	24.4581	8.73799	15.0434	1.66459
		0.56	166.161	7.04377	137.499	14.375	136.963	5.71537	110.277	8.21137	162.999	8.96114	24.8835	8.57999	15.2854	1.66851
		0.57	166.303	7.14837	135.72	13.555	138.305	5.67147	111.248	8.14551	162.973	8.78981	25.4134	8.48084	15.5359	1.65698
		0.58	166.379	7.27385	133.861	12.8656	139.677	5.54847	112.249	8.00437	163.231	8.66574	26.0631	8.41566	15.8038	1.65362
		0.59	166.552	7.46856	131.778	12.0511	141.136	5.45352	113.266	7.77576	163.661	8.45764	26.8244	8.40661	16.0908	1.65857
		0.6	166.633	7.70143	129.918	11.6436	142.499	5.39509	114.337	7.49063	164.134	8.09414	27.7066	8.47158	16.4072	1.66507
		0.61	166.572	7.90317	128.278	11.173	143.809	5.21358	115.453	7.25143	164.589	7.51533	28.7764	8.57671	16.7521	1.67596
		0.62	166.339	8.03737	126.819	10.701	145.202	4.95672	116.557	7.13803	165.104	6.93633	29.9983	8.6461	17.1117	1.69272
		0.63	166.176	8.01508	125.23	9.59682	146.708	4.74891	117.726	7.15508	165.557	6.50256	31.2501	8.69309	17.4717	1.72009
		0.64	165.887	7.93123	123.719	8.4783	148.163	4.49563	118.869	7.12767	165.983	6.18379	32.4617	8.72601	17.813	1.7514
		0.65	165.408	7.80904	122.456	7.93193	149.629	4.33148	120.087	7.02127	166.328	6.04535	33.5949	8.73576	18.1504	1.76038
		0.66	164.913	7.73367	121.537	7.74434	150.891	4.0817	121.278	6.89379	166.728	6.01602	34.6205	8.645	18.5091	1.7502
		0.67	164.311	7.778	120.735	7.80765	152.173	3.98641	122.414	6.82523	167.238	5.93353	35.5504	8.47859	18.9023	1.72067
		0.68	163.694	7.84973	119.993	8.13851	153.623	4.30391	123.58	6.83509	167.846	5.74549	36.4159	8.27027	19.3067	1.69272
		0.69	162.97	7.9503	119.459	8.74667	155.104	5.07978	124.804	6.83434	168.555	5.51012	37.2886	8.03156	19.7055	1.66792
		0.7	162.105	8.16767	119.308	9.12937	156.476	5.89238	126.115	6.83301	169.133	5.39222	38.1291	7.78489	20.0946	1.63361
		0.71	161.061	8.3941	119.807	8.95031	157.489	6.02789	127.422	6.91558	169.487	5.36837	38.8275	7.60916	20.4772	1.59552
		0.72	159.734	8.50008	120.574	8.91047	158.271	5.75859	128.697	7.06688	169.657	5.26335	39.2622	7.46632	20.8759	1.56723
		0.73	157.892	8.35541	122.062	9.1762	158.915	5.39689	130.012	7.26764	169.72	5.04298	39.3568	7.35483	21.2933	1.53934
		0.74	155.735	8.11565	123.434	9.24892	159.576	5.28101	131.364	7.45691	169.731	4.9034	39.1516	7.30835	21.7303	1.51665
		0.75	153.354	8.25255	125.075	9.45299	160.315	5.3693	132.749	7.61599	169.748	4.98416	38.6254	7.42018	22.1718	1.50408
		0.76	151.169	8.79519	126.665	9.82214	161.216	5.5832	134.163	7.75806	169.746	5.22036	37.8573	7.72179	22.5886	1.47817
		0.77	149.078	9.3195	128.261	10.1943	165.271	11.9598	135.56	7.87092	169.703	5.50295	36.8305	8.13536	22.9956	1.44292
		0.78	146.769	9.45521	130.103	10.4598	169.403	14.9321	136.924	7.99681	169.555	5.96472	35.5096	8.60346	23.3906	1.40222
		0.79	144.289	9.21747	132.213	10.4947	172.981	16.2141	138.256	8.03991	169.447	6.44663	33.8431	9.03995	23.7684	1.36935
		0.8	141.832	9.06688	134.363	10.5382	173.944	15.9288	139.671	8.04537	169.263	6.7018	31.8973	9.40643	24.1391	1.35038
		0.81	139.251	9.1648	136.689	10.6022	175.019	15.649	141.249	7.97071	169.025	6.55718	29.8498	9.69016	24.5162	1.32243
		0.82	137.12	9.30507	138.471	11.0673	177.605	15.8304	142.999	7.7939	168.968	6.1438	27.8237	9.96462	24.8994	1.2841
		0.83	135.357	9.22697	140.25	11.6963	178.284	15.7943	144.833	7.6035	169.006	5.54452	25.951	10.2021	25.3014	1.26157
		0.84	134.056	9.07073	142.052	12.3245	182.041	15.9405	146.635	7.47496	169.125	5.11471	24.1467	10.4427	25.6893	1.26241
		0.85	133.055	8.98458	144.408	12.0587	188.964	13.6618	148.399	7.43211	169.13	5.04809	22.3717	10.6771	26.0597	1.28598
		0.86	132.247	9.0193	147.274	11.1535	192.961	10.5584	150.165	7.39212	169.183	5.23955	20.7109	10.8747	26.411	1.3254
		0.87	131.407	8.9625	149.619	11.1316	193.65	10.6015	151.968	7.25549	169.421	5.53249	19.3997	10.9939	26.7642	1.35108
		0.88	131.344	9.74762	151.371	12.0394	195.864	8.29833	153.765	7.0774	169.719	5.9996	18.5089	10.9786	27.1245	1.36616
		0.89	132.115	10.6045	153.172	12.8607	196.725	8.35603	155.607	6.8166	169.784	6.44971	17.8302	10.9318	27.4939	1.36528
		0.9	132.998	10.8824	154.632	13.6201	197.887	7.98983	157.474	6.53734	169.506	6.50828	17.0793	10.8263	27.8832	1.35753
		0.91	135.409	11.4707	156.104	11.3858	199.141	7.67148	159.387	6.3255	168.789	6.61003	16.616	10.5169	28.2555	1.34757
		0.92	136.874	10.9759	157.69	9.7662	200.331	7.06273	161.353	6.26302	168.341	7.1355	15.9813	10.2679	28.6377	1.34667
		0.93	139.036	11.2887	157.854	9.79355	201.583	7.03648	163.51	6.28038	168.397	6.98827	15.9015	10.1133	28.9968	1.34711
		0.94	140.367	11.2649	159.181	9.97509	203.034	7.11689	165.75	6.29123	167.415	6.79417	16.5146	10.2099	29.3544	1.33937
		0.95	142.046	10.8612	159.962	10.6685	204.426	7.25415	167.489	6.20554	166.262	7.23042	17.3168	10.4696	29.7199	1.32578
		0.96	143.277	9.83488	161.469	10.8136	205.803	7.35126	168.541	5.95459	164.799	7.99173	17.8472	10.8951	30.0749	1.30269
		0.97	145.233	8.26209	162.82	10.2174	207.114	7.43823	169.102	5.55424	162.855	8.01501	17.5019	11.886	30.4114	1.28368
		0.98	148.045	8.20242	163.029	10.46	208.198	7.64783	169.2	5.37721	160.207	7.55092	17.1741	13.361	30.7379	1.2884
		0.99	151.348	8.24003	162.893	11.8463	209.066	8.1397	170.315	3.25737	158.021	8.15127	17.9825	14.596	31.0247	1.33247
		1	152.32	10.6838	160.903	13.9311	210.32	9.16179	169.962	3.49922	155.846	10.3647	22.0001	15.2371	31.2936	1.3883

## Sheet: individual A
individual A	walking gait	Kinematic parameters	α		β		γ		θ		φ		ψ		z
		Stance period	means	s.d	means	s.d	means	s.d	means	s.d	means	s.d	means	s.d	means	s.d
		0	151.599	6.98445	162.862	4.28375	169.985	3.83796	141.725	7.11952	166.62	8.10998	14.8201	6.90859	14.3911	1.0682
		0.01	154.823	10.2095	159.378	4.30999	168.532	4.01176	140.086	6.98364	168.923	6.71824	14.3763	6.27021	13.5204	0.951297
		0.02	157.898	8.58418	156.866	3.9006	165.534	3.67496	137.146	7.01759	167.111	6.93541	17.7537	8.83686	12.9491	0.963481
		0.03	158.627	9.6604	155.207	4.87287	162.596	3.44196	134.109	6.34527	166.111	8.79009	19.1087	9.98248	12.5488	0.977329
		0.04	159.84	9.44434	153.871	4.94485	161.198	3.59538	132.253	6.59978	165.957	9.98389	18.918	9.81444	12.2638	1.02239
		0.05	160.938	9.12113	153.363	5.52762	160.368	3.7194	130.935	6.95544	166.234	10.6021	18.7203	10.2785	12.0921	1.08964
		0.06	162.612	8.12033	152.447	5.30486	160.163	3.91751	129.738	7.21356	165.087	11.4518	20.245	10.2375	11.9712	1.14875
		0.07	164.753	6.89646	149.155	3.90609	159.4	5.00085	127.811	7.77041	164.282	11.426	20.9951	10.4209	11.8597	1.20149
		0.08	165.362	6.47294	148.104	5.0181	158.201	5.50813	126.365	7.60796	164.216	11.1036	21.5303	10.6994	11.7417	1.2391
		0.09	165.792	6.08476	148.278	4.86056	157.47	5.80665	125.478	7.86968	163.536	11.3128	21.3612	10.8595	11.6464	1.27224
		0.1	165.677	5.67039	148.473	4.74837	156.355	5.52803	124.817	7.94264	163.499	11.4247	22.2383	10.703	11.5967	1.3017
		0.11	165.778	4.75479	148.693	5.22798	155.837	5.78398	123.89	7.91147	163.169	11.789	22.8841	10.2738	11.5947	1.30951
		0.12	165.358	4.56836	148.808	5.82869	155.322	6.06259	123.201	7.91751	163.256	11.4905	22.8323	10.1502	11.6226	1.31889
		0.13	164.768	4.35646	149.268	6.44576	154.389	6.49641	122.95	7.92039	163.34	11.6142	23.078	10.9695	11.665	1.32402
		0.14	164.521	3.97469	150.444	7.38662	152.376	6.96691	121.914	7.63034	163.674	11.6712	22.8759	11.5385	11.7034	1.31246
		0.15	164.46	4.05199	151.26	7.95617	151.136	7.50963	120.407	7.52873	163.602	11.3719	22.4605	11.0321	11.7441	1.2839
		0.16	164.276	4.09442	151.254	8.19143	150.606	7.23617	119.476	7.71591	163.791	11.1594	23.7473	10.4527	11.7732	1.2564
		0.17	164.289	3.99129	150.944	8.54782	150.199	6.89986	118.882	7.98389	163.279	11.1587	24.2307	9.81507	11.8	1.24416
		0.18	164.54	3.78109	150.949	8.88092	149.259	6.31068	118.256	8.20965	163.059	11.0545	24.2596	9.11843	11.8283	1.2319
		0.19	164.506	3.73951	151.012	9.32674	148.365	5.80022	117.684	8.3492	162.589	11.4083	24.3242	8.83201	11.8692	1.20088
		0.2	164.495	3.75589	151.1	9.51893	147.186	4.66501	117.279	8.52934	162.114	11.2884	24.2383	8.99893	11.9468	1.16396
		0.21	164.02	4.29663	151.113	9.52493	146.678	4.11572	116.902	8.63628	161.913	11.4515	24.5228	9.38072	12.0351	1.12044
		0.22	163.648	4.54126	151.038	9.56239	146.308	4.59744	116.792	8.6908	162.103	11.4313	25.0747	9.48195	12.1657	1.03756
		0.23	163.856	4.24949	150.627	9.79664	145.726	6.45912	116.252	8.90889	162.013	12.2266	26.0389	10.395	12.2894	0.974557
		0.24	163.897	4.5522	150.385	9.31194	146.744	5.35298	115.367	9.05023	161.672	14.1941	26.6049	11.6138	12.3973	0.935615
		0.25	163.721	4.65771	150.154	8.58162	146.32	6.73615	115.149	8.79731	161.005	13.8035	27.07	11.8269	12.5058	0.904256
		0.26	164.155	4.80321	150.066	7.86103	146.092	7.73139	114.96	8.29133	161.259	11.88	26.8783	10.667	12.6317	0.878435
		0.27	163.893	4.53426	149.777	7.15622	146.572	6.81288	115.442	7.95478	161.504	9.81041	26.1847	9.06482	12.7722	0.874565
		0.28	164.054	4.34667	149.621	7.09321	147.444	5.45321	116.015	7.96713	161.767	9.2852	25.5496	8.22241	12.9342	0.892618
		0.29	164.374	4.25054	149.203	6.92271	147.539	5.59585	116.678	8.50323	160.866	9.71762	25.0166	8.11165	13.0933	0.923504
		0.3	164.666	4.38707	148.938	6.71259	147.372	5.54346	117.078	8.92509	159.542	10.4594	24.8642	7.99227	13.2422	0.953737
		0.31	164.41	4.45186	148.531	6.34071	146.562	5.13748	116.756	8.73375	158.811	10.3291	25.2608	8.41975	13.3877	0.98048
		0.32	164.259	4.92383	148.771	5.98208	145.829	5.40064	116.458	8.64728	158.382	10.3672	25.3505	8.43793	13.531	1.0155
		0.33	163.945	5.43055	148.48	5.7681	145.703	5.22361	116.064	8.47169	158.5	10.2673	25.3728	8.85788	13.6507	1.05301
		0.34	164.003	5.4728	147.87	5.52109	145.411	5.0516	115.75	8.33257	158.592	10.3365	25.9295	9.42353	13.7494	1.07802
		0.35	163.945	5.61439	147.581	5.98323	144.975	5.22814	115.662	8.30443	158.987	9.79594	26.3488	9.65106	13.8043	1.10346
		0.36	163.387	6.44245	146.703	6.06331	143.961	6.08079	115.046	8.35141	159.665	9.37995	25.9628	9.21351	13.8756	1.11024
		0.37	163.124	7.15942	146.458	6.5041	143.955	5.85396	115.744	8.59509	159.804	9.907	25.6813	9.25371	13.9816	1.09804
		0.38	163.25	7.20599	146.111	6.75313	143.859	5.84837	116.275	9.09228	159.494	9.94442	25.956	9.27662	14.0801	1.0831
		0.39	163.639	6.55053	145.624	6.92628	144.046	5.92906	116.234	9.79907	158.579	10.9896	26.3878	8.96997	14.1797	1.07705
		0.4	163.982	6.03617	145.143	7.18471	144.154	6.06455	116.479	10.0495	157.554	11.1343	26.9112	8.77082	14.2473	1.09723
		0.41	164.508	5.39921	144.503	7.11497	144.058	6.34522	117.333	10.8828	156.507	12.0646	27.2884	8.3456	14.2978	1.14145
		0.42	164.734	5.18399	143.979	7.36327	144.08	6.44475	117.849	11.1832	154.887	13.7659	27.8536	7.99741	14.3438	1.17212
		0.43	164.792	5.20993	143.332	7.80961	144.143	6.51138	118.003	11.061	153.567	15.5255	28.1326	7.82997	14.398	1.15932
		0.44	164.93	5.44958	143.06	7.71687	144.002	6.40502	117.957	10.8109	153.032	16.0145	28.1992	7.69672	14.4506	1.13387
		0.45	165.781	4.6088	142.753	7.54133	143.936	6.30267	118.002	10.5547	152.81	15.9444	28.2138	7.65355	14.5158	1.11223
		0.46	166.142	4.48025	142.551	7.30124	144.112	5.83231	117.924	10.8735	154.28	13.2425	28.0258	7.54982	14.5944	1.094
		0.47	165.524	5.57229	142.571	6.90063	144.452	4.86273	118.02	11.0887	155.206	11.7571	28.081	8.10473	14.6588	1.07064
		0.48	165.311	5.97315	142.632	6.9213	144.009	4.90571	118.727	8.98196	156.333	10.4507	28.0146	8.46491	14.7213	1.04932
		0.49	165.07	6.2832	142.237	6.65362	143.891	4.85287	118.593	8.97381	156.733	10.6062	27.9989	8.88992	14.8067	1.05184
		0.5	166.311	4.14954	141.934	6.29492	143.8	5.12354	118.407	9.0163	157.439	11.2039	28.242	9.23238	14.8983	1.07181
		0.51	165.48	5.5121	141.809	6.12058	143.499	5.53894	118.499	8.85231	156.869	10.0284	28.4498	9.24669	15.0002	1.08796
		0.52	165.509	5.48949	141.414	5.76013	143.314	5.92844	118.738	8.98839	156.796	10.1888	28.4867	9.01775	15.1098	1.10201
		0.53	166.327	4.42374	140.498	5.20387	143.106	6.58334	118.519	8.97337	157.246	11.0936	28.4558	9.13931	15.2418	1.10182
		0.54	166.303	4.346	140.327	5.27718	142.818	7.01592	119.105	8.92601	156.945	10.8412	28.3451	9.21969	15.3678	1.11764
		0.55	166.535	3.7113	140.061	5.38228	143.029	6.70603	119.404	9.28495	155.785	11.3473	28.4315	8.98656	15.4911	1.13251
		0.56	166.514	3.38781	139.633	5.51298	143.388	6.37781	119.714	9.53498	154.939	12.0084	28.6194	8.74632	15.601	1.12611
		0.57	166.429	3.14028	139.426	5.38448	143.648	6.42325	120.332	9.77629	154.809	12.369	28.5324	8.32519	15.7121	1.12056
		0.58	166.575	2.61017	138.819	5.26292	143.882	6.47523	119.839	9.25318	155.998	12.7416	28.2104	8.13217	15.8358	1.1134
		0.59	166.292	3.09697	138.275	5.48587	144.072	6.4978	119.963	9.16751	155.83	12.639	28.4012	8.18068	15.9711	1.10073
		0.6	166.218	3.30903	137.695	5.48596	144.116	6.60859	120.053	9.11607	155.33	12.5057	28.599	8.25492	16.1184	1.08575
		0.61	166.227	3.72586	137.236	5.3564	144.583	5.45328	120.206	8.94112	155.304	12.4453	29.0019	8.52719	16.246	1.07721
		0.62	166.903	2.66739	136.238	4.49376	145.006	4.59393	120.041	8.58802	155.501	12.5912	29.6729	9.06228	16.3429	1.07588
		0.63	167.134	2.80223	135.09	4.05122	145.072	4.1083	119.848	8.61636	155.758	13.3843	29.7472	9.06864	16.4436	1.10766
		0.64	167.239	3.0228	134.553	4.48227	145.112	3.93081	119.559	8.34544	153.429	15.4946	31.1424	11.0613	16.5398	1.13908
		0.65	167.27	3.35734	133.859	4.26961	145.429	3.63483	119.486	8.436	156.444	13.2898	31.2797	11.2703	16.6567	1.12987
		0.66	167.057	4.11371	132.931	4.27796	145.777	3.31478	119.375	8.5362	156.821	12.467	30.6938	10.8844	16.7747	1.10337
		0.67	167.689	3.74623	132.217	4.36203	146.142	3.0918	119.705	8.52089	156.249	13.2846	30.8743	10.8778	16.9107	1.06987
		0.68	167.225	4.42619	131.571	4.44249	146.173	2.9811	120.665	8.50877	155.369	13.716	31.2108	10.7574	17.0731	1.04079
		0.69	167.151	4.31427	130.781	4.85028	146.778	3.80085	121.441	8.46833	155.141	13.194	31.4199	10.5938	17.2311	1.02158
		0.7	166.915	4.59105	129.957	4.14362	147.101	4.44825	121.968	8.4512	155.555	12.5772	32.0394	10.9828	17.3946	0.989203
		0.71	167.702	4.06639	128.438	2.79285	147.513	3.72434	122.857	8.92306	155.929	11.0512	32.8927	10.4086	17.5746	0.954933
		0.72	167.456	4.21255	127.826	3.01843	148.056	3.24986	125.022	8.12766	155.995	10.6231	32.5867	9.62337	17.7536	0.945778
		0.73	167.357	4.17001	127.706	3.4224	147.759	3.36078	125.438	7.24229	156.411	8.31006	32.5364	9.341	17.9561	0.936816
		0.74	167.085	4.39507	127.12	3.4419	147.34	4.44431	125.466	7.50289	156.126	7.98053	34.0664	10.3576	18.1659	0.929637
		0.75	166.773	4.85419	126.43	3.80748	147.959	5.43986	125.568	8.1098	157.051	7.27664	34.1454	10.4606	18.3737	0.956471
		0.76	167.152	4.69955	125.673	4.27226	148.746	6.08371	126.54	8.91745	157.059	8.82805	34.9261	10.4258	18.5963	0.999031
		0.77	167.237	4.87777	124.539	4.56283	149.089	7.04367	127.659	9.60146	157.771	9.26176	36.1348	10.1958	18.862	1.03516
		0.78	167.118	5.18757	123.619	4.11585	149.089	7.04235	128.232	9.27536	158.501	8.76946	37.0003	10.1334	19.1332	1.05251
		0.79	166.528	5.11686	122.138	4.15445	150.702	6.59575	127.886	9.84235	160.809	8.31995	37.5065	9.93625	19.4286	1.07243
		0.8	165.609	4.84608	120.73	4.78152	152.062	7.70939	128.344	9.45838	162.288	7.38505	38.1713	9.54448	19.722	1.04749
		0.81	165.14	5.71487	120.019	5.00505	153.455	7.14591	129.064	9.92114	163.862	7.44991	38.3278	8.21458	20.0472	1.04227
		0.82	164.166	7.28488	119.598	6.76213	154.978	5.68867	130.345	10.048	164.677	7.14875	39.1127	7.22791	20.4179	1.05013
		0.83	161.827	8.03219	120.577	8.56556	156.029	5.87155	130.687	10.1169	167.296	8.01863	38.8793	8.12363	20.7752	1.04058
		0.84	157.863	9.25183	121.913	10.3261	156.75	6.61379	132.466	10.1486	166.885	6.68004	38.9291	8.07507	21.1438	1.06877
		0.85	155.815	10.5965	123.954	10.6835	158.386	6.59888	133.293	10.3202	167.92	5.27879	38.0906	8.44288	21.5116	1.09294
		0.86	153.789	11.3033	123.827	11.0893	163.709	9.8394	135.339	10.0008	168.343	5.08465	37.4639	9.12486	21.9137	1.10507
		0.87	151.718	11.9512	124.894	11.1554	165.394	9.29105	137.193	10.051	168.334	5.57125	38.3972	9.21274	22.3371	1.10544
		0.88	148.879	12.3211	126.391	10.0569	172.315	14.7874	139.434	10.4883	168.308	5.43303	37.9537	10.7369	22.7831	1.1213
		0.89	145.343	12.7643	129.551	9.38299	175.451	14.8854	143.065	10.0382	168.695	6.23506	36.9049	11.3626	23.2819	1.13317
		0.9	143.059	13.1831	131.712	10.0042	177.439	15.2127	146.204	9.90139	169.033	4.47225	34.0954	12.3153	23.8204	1.14348
		0.91	140.075	13.4355	135.214	12.0833	179.415	13.6194	149.811	10.0641	168.683	4.51271	30.6785	12.7338	24.3988	1.16302
		0.92	134.836	12.6747	139.735	11.8733	182.138	11.4157	153.426	9.98895	168.986	3.55668	28.0493	12.0073	25.0017	1.14685
		0.93	132.362	11.2038	145.368	11.0797	186.362	9.681	157.704	9.42598	169.422	4.7373	25.8882	9.72544	25.6472	1.09382
		0.94	130.731	9.86294	149.677	10.8604	190.772	9.8837	162.117	8.34885	167.469	4.48503	23.3747	7.98595	26.3449	1.05026
		0.95	128.99	9.08384	152.083	10.4677	195.635	6.22774	166.658	6.36542	169.649	4.92683	21.7195	6.79182	27.0624	1.00761
		0.96	129.813	8.88655	155.542	9.44001	198.522	6.13954	169.359	4.84126	168.245	5.39098	18.2965	7.99212	27.8072	0.931411
		0.97	132.457	9.04859	159.853	5.64234	201.01	5.6904	170.811	4.12281	167.065	4.79969	18.1615	6.49182	28.5931	0.786176
		0.98	136.742	9.21802	162.374	4.56862	203.853	5.82521	172.043	4.24342	167.826	4.22358	17.2387	7.75634	29.3701	0.705198
		0.99	142.009	10.4002	166.238	5.88399	206.563	6.14779	169.418	4.20811	167.54	5.18004	15.2585	8.70788	30.194	0.63641
		1	144.18	12.2313	167.308	9.32856	207.144	4.50556	164.178	4.24633	165.752	6.11282	15.221	7.16633	30.8846	0.54212
individual A	Running gait	Kinematic parameters	α		β		γ		θ		φ		ψ		z
		Stance period	means	s.d	means	s.d	means	s.d	means	s.d	means	s.d	means	s.d	means	s.d
		0	154.499	10.5337	156.925	9.35415	161.843	7.84063	126.411	7.74341	161.641	12.8785	16.5644	7.2911	18.1872	1.45481
		0.01	153.487	10.0147	157.447	9.75856	162.302	8.02326	128.265	6.21212	167.016	10.93	18.0715	5.91601	17.9122	1.06087
		0.02	152.667	9.93042	157.613	8.19259	162.386	7.7224	129.332	5.38794	169.274	9.70766	19.1056	8.35222	17.597	0.85097
		0.03	152.468	9.64995	157.961	7.62341	162.236	7.22283	129.404	3.92703	168.92	8.57376	18.9764	8.52049	17.256	0.774951
		0.04	153.63	9.53502	157.78	8.67517	161.779	6.90637	128.36	2.48712	168.878	8.26398	19.2219	8.46592	16.8736	0.77353
		0.05	155.105	9.58773	157.206	10.0523	160.783	6.58865	127.053	2.38227	169.04	8.37041	19.364	7.93528	16.494	0.794578
		0.06	156.217	9.94679	156.177	10.8435	159.105	6.21564	125.523	3.3029	169.529	8.36148	19.9363	7.57718	16.1412	0.797822
		0.07	157.412	10.5152	154.698	11.0237	157.05	6.34148	124.03	4.07335	169.552	7.72751	20.5228	7.44022	15.859	0.773855
		0.08	158.641	11.0526	153.187	10.6823	155.517	6.18045	122.707	4.67265	169.497	6.97403	20.8886	7.64281	15.6555	0.706625
		0.09	159.808	11.6535	151.947	10.2934	154.468	5.51123	121.692	5.08072	169.572	6.511	21.0716	8.03662	15.4682	0.657065
		0.1	160.711	12.2751	150.611	9.88701	154.147	4.22915	120.736	5.65723	169.66	6.08076	21.205	8.37204	15.2235	0.719444
		0.11	161.388	12.4918	149.791	9.84209	153.417	3.93379	119.708	6.21001	169.701	5.80139	21.3705	8.46348	14.9917	0.745046
		0.12	162.187	12.5137	148.982	9.95111	152.323	3.94346	118.556	6.69944	169.674	5.54193	21.6375	8.31838	14.7722	0.766762
		0.13	163.198	12.3888	148.109	10.0224	151.272	3.8497	117.399	6.98924	169.616	5.29483	22.0528	7.98613	14.5625	0.814116
		0.14	164.118	12.285	147.267	9.89308	150.231	3.73106	116.238	7.07013	169.492	5.11892	22.5181	7.64479	14.403	0.80266
		0.15	164.753	12.2194	146.591	9.58759	149.256	3.67136	115.186	7.08972	169.331	4.97487	22.9647	7.37376	14.2805	0.757701
		0.16	165.223	12.2426	146.052	9.25894	148.509	3.81437	114.288	7.09775	169.145	4.72982	23.3372	7.17428	14.1617	0.756507
		0.17	165.649	12.3172	145.871	9.13444	147.754	4.03268	113.579	7.11596	168.95	4.43605	23.5933	7.08112	14.0587	0.762247
		0.18	166.044	12.2076	145.894	9.21144	147.001	4.21771	112.912	7.1035	168.768	4.14366	23.7723	7.01252	13.9035	0.855343
		0.19	166.416	11.8684	146.275	9.50858	146.017	4.09901	112.243	7.0837	168.657	3.99442	23.9305	6.92612	13.784	0.90451
		0.2	166.738	11.331	146.764	9.84255	144.905	3.90255	111.631	7.08059	168.535	3.98159	24.0495	6.81405	13.7097	0.900116
		0.21	167.084	10.7046	147.411	10.1225	143.802	3.74944	111.034	7.16549	168.389	4.13723	24.1444	6.70779	13.6447	0.898679
		0.22	167.363	10.2034	148.215	10.4574	142.633	3.76128	110.444	7.28402	168.245	4.37101	24.1887	6.67263	13.5802	0.909907
		0.23	167.57	9.95162	149.101	10.8446	141.511	3.95999	109.787	7.41698	168.147	4.6944	24.2016	6.67592	13.5168	0.929287
		0.24	167.675	9.96614	149.932	11.2387	140.573	4.17265	109.119	7.53854	167.995	5.04311	24.2865	6.65025	13.4552	0.95357
		0.25	167.759	10.0121	150.589	11.5434	139.872	4.1641	108.482	7.72847	167.748	5.41873	24.4303	6.5456	13.3827	0.988785
		0.26	167.799	9.94022	150.916	11.627	139.388	3.99533	107.821	7.85765	167.448	5.73347	24.5621	6.35077	13.2855	1.04193
		0.27	167.951	9.81459	151.224	11.7469	138.677	3.98836	107.076	7.78312	167.128	5.97699	24.6661	6.0794	13.2015	1.08645
		0.28	168.267	9.81066	151.567	11.925	137.548	4.35988	106.335	7.4727	166.754	6.17009	24.7349	5.78543	13.1365	1.12334
		0.29	168.54	9.89445	151.995	12.1938	136.443	4.90981	105.589	7.10893	166.385	6.33901	24.8151	5.48451	13.083	1.16002
		0.3	168.592	9.96089	152.221	12.3772	135.939	4.58634	104.961	6.84429	166.082	6.43878	24.8862	5.24408	13.033	1.20409
		0.31	168.261	9.88386	152.407	12.5351	135.475	4.20697	104.403	6.80847	165.922	6.52092	24.9629	5.04648	12.9875	1.24593
		0.32	167.742	9.89229	152.602	12.6012	135.026	3.91064	103.904	6.91434	165.86	6.59125	25.0625	4.92965	12.9685	1.27215
		0.33	167.321	10.128	152.934	12.6082	134.398	3.87728	103.432	7.1162	165.856	6.6842	25.1112	4.87346	12.977	1.29032
		0.34	167.158	10.4984	153.361	12.6082	133.501	3.97273	102.985	7.35375	165.881	6.75274	25.1051	4.85139	13.0007	1.31621
		0.35	166.982	10.9724	153.574	12.5239	132.88	4.15842	102.606	7.59286	165.887	6.77191	25.0617	4.83037	13.049	1.34729
		0.36	166.835	11.3592	153.689	12.4601	132.145	4.2989	102.286	7.82378	165.902	6.7737	25.0296	4.77281	13.1125	1.38238
		0.37	166.543	11.5185	153.732	12.4161	131.577	4.44419	102.085	8.04626	165.859	6.75539	25.014	4.73827	13.1832	1.4242
		0.38	166.311	11.5491	153.759	12.4046	131.078	4.49259	101.93	8.28982	165.763	6.6912	24.9824	4.81164	13.2538	1.47123
		0.39	166.108	11.5782	153.764	12.3677	130.77	4.51258	101.801	8.47517	165.613	6.54902	24.9478	4.95258	13.3438	1.51344
		0.4	166.003	11.7278	153.662	12.2859	130.425	4.4431	101.653	8.57145	165.525	6.39945	24.9151	5.11095	13.4442	1.5545
		0.41	165.973	11.9783	153.426	12.16	130.065	4.28916	101.576	8.65831	165.512	6.4084	24.8587	5.26361	13.5457	1.59652
		0.42	166.015	12.1245	153.125	12.143	129.732	4.1633	101.597	8.77808	165.417	6.63836	24.774	5.4602	13.6365	1.64045
		0.43	165.952	12.0037	152.61	12.2553	129.539	4.07245	101.77	8.91103	165.199	6.99359	24.6361	5.72753	13.723	1.68905
		0.44	165.625	11.5035	151.671	12.3365	129.648	3.84554	102.074	9.04014	164.875	7.41165	24.491	6.06694	13.8185	1.74106
		0.45	165.253	10.9969	150.521	12.4595	129.613	3.77397	102.495	9.16066	164.565	7.87986	24.3481	6.43345	13.945	1.77763
		0.46	164.826	10.5552	149.268	12.5114	129.596	3.7318	102.971	9.36306	164.33	8.47955	24.2242	6.80259	14.1002	1.79434
		0.47	164.778	10.2839	148.312	12.5934	129.253	3.98029	103.622	9.70362	164.122	9.11678	24.1553	7.12843	14.2692	1.79492
		0.48	164.814	9.98727	147.15	12.5945	129.443	3.84534	104.507	10.088	163.899	9.66	24.2251	7.38677	14.436	1.79344
		0.49	164.898	9.65235	145.835	12.5749	129.936	3.49628	105.526	10.3305	163.635	10.0583	24.4229	7.61003	14.6527	1.75543
		0.5	164.99	9.33325	144.564	12.542	130.783	3.28116	106.575	10.3851	163.278	10.3873	24.7092	7.9239	14.9287	1.67351
		0.51	165.121	8.97001	143.385	12.4936	131.65	3.44797	107.566	10.3294	162.878	10.5861	25.0311	8.42413	15.2265	1.58284
		0.52	165.293	8.54758	142.269	12.3715	132.192	3.31863	108.475	10.2083	162.552	10.7512	25.3694	9.07182	15.5075	1.50312
		0.53	165.492	8.153	141.08	12.1978	132.552	2.94692	109.345	10.0793	162.494	10.8733	25.7235	9.71005	15.7752	1.43257
		0.54	165.758	7.93338	139.753	11.928	133.028	2.78296	110.175	9.80472	162.591	10.9199	26.0899	10.2339	16.0328	1.36522
		0.55	165.963	7.87895	138.295	11.656	133.583	2.87045	111.078	9.40769	162.55	10.7718	26.4601	10.6689	16.3042	1.29607
		0.56	166.232	7.80823	136.705	11.4206	134.474	3.07797	112.056	8.88847	162.502	10.5733	26.9083	11.1099	16.53	1.23093
		0.57	166.575	7.69772	134.726	11.0887	135.785	2.95659	113.055	8.43487	162.648	10.489	27.4925	11.5625	16.7152	1.19223
		0.58	166.859	7.68425	132.492	10.6609	137.329	2.96244	114.072	8.06269	162.979	10.4035	28.1663	11.9719	16.9265	1.17905
		0.59	167.013	7.83341	130.098	10.156	139.159	3.53557	115.122	7.71012	163.399	10.1285	28.875	12.3675	17.1672	1.18174
		0.6	166.994	8.17476	127.827	9.68014	140.819	4.23643	116.216	7.4094	163.883	9.57703	29.6554	12.7667	17.4507	1.17281
		0.61	166.838	8.49202	125.927	9.24195	142.099	4.12642	117.411	7.10074	164.478	8.6004	30.6572	13.1739	17.7899	1.12059
		0.62	166.666	8.6353	124.395	8.90519	143.336	3.90022	118.597	6.89957	165.158	7.42056	31.8254	13.4713	18.1675	1.03008
		0.63	166.391	8.55851	123.227	8.67466	144.719	3.89813	119.877	6.80314	165.741	6.15316	33.1143	13.6986	18.5805	0.899354
		0.64	166.055	8.39149	122.264	8.46755	146.136	3.88523	121.004	6.63862	166.201	4.76843	34.5148	13.8476	18.95	0.817333
		0.65	165.644	8.23036	121.467	8.34828	147.686	4.13115	122.118	6.36224	166.508	3.64886	35.9399	13.8657	19.2755	0.79267
		0.66	165.131	8.2279	120.758	8.28131	148.89	3.81629	123.092	6.01532	166.833	3.14422	37.2838	13.6191	19.632	0.735324
		0.67	164.611	8.48346	119.952	8.38146	150.328	4.18547	123.983	5.68979	167.269	3.13511	38.4877	13.1558	20.0442	0.624983
		0.68	163.733	8.82018	119.135	8.81572	152.077	5.39076	124.934	5.46038	167.799	3.24326	39.6785	12.5085	20.4808	0.531741
		0.69	162.622	9.00746	118.46	9.57921	153.902	7.27134	126.021	5.34616	168.324	3.18087	40.8619	11.8048	20.8942	0.49568
		0.7	161.497	9.31592	118.449	9.89713	155.396	8.82835	127.326	5.36621	168.572	3.09323	41.9242	11.1887	21.2548	0.497125
		0.71	160.402	9.75333	119.558	9.12626	156.111	8.87292	128.767	5.57112	168.522	3.2009	42.7046	10.8887	21.579	0.546297
		0.72	158.982	10.0611	121.043	8.50944	156.288	7.67409	130.205	5.97959	168.484	3.41429	43.0316	10.7662	21.9588	0.551744
		0.73	156.835	9.99078	123.448	8.43745	156.28	5.72857	131.785	6.50006	168.673	3.61884	42.8872	10.7678	22.3762	0.537956
		0.74	154.989	10.4203	124.854	8.39003	156.827	5.03084	133.457	6.96078	168.973	3.95533	42.3955	10.8856	22.8385	0.530123
		0.75	153.024	11.1742	126.457	8.53	157.661	5.20788	135.103	7.34123	169.201	4.37059	41.6253	11.1945	23.3193	0.575893
		0.76	150.918	12.1194	128.055	9.01908	158.758	5.53716	136.751	7.60361	169.388	4.87297	40.5989	11.6462	23.7255	0.616799
		0.77	148.754	12.998	129.826	9.78251	159.89	5.61793	138.325	7.76792	169.363	5.34764	39.2432	12.211	24.09	0.650886
		0.78	146.271	13.2575	132.134	10.364	161.124	5.57766	139.844	7.90074	169.136	5.91289	37.6466	12.8404	24.4195	0.688926
		0.79	143.507	12.8748	134.775	10.5086	162.479	5.64401	141.18	7.89676	168.923	6.56122	35.8563	13.4555	24.7392	0.732865
		0.8	140.608	12.3755	137.292	10.6664	163.956	5.91742	142.477	7.87717	168.956	6.95207	33.9141	13.9378	25.0823	0.773159
		0.81	137.304	11.866	139.91	10.6447	165.716	6.41883	143.88	7.73801	169.106	6.60114	31.8245	14.3184	25.4065	0.823908
		0.82	134.979	11.5442	141.287	11.7905	167.471	7.19671	145.408	7.52397	169.33	5.64868	29.666	14.6777	25.6892	0.920922
		0.83	133.372	11.0633	142.727	13.0716	168.518	7.68326	147.099	7.23051	169.457	4.67127	27.6321	14.9332	26.0455	0.968108
		0.84	132.573	10.4497	144.297	14.1573	176.328	14.1359	148.85	6.85813	169.645	4.27505	25.7321	15.1483	26.4337	0.985356
		0.85	132.427	10.2234	146.037	14.6014	183.455	14.5739	150.658	6.52204	169.619	4.39553	23.9164	15.2758	26.838	0.991167
		0.86	132.364	10.1166	148.142	14.1525	192.342	7.192	152.503	6.30428	169.653	4.73038	22.1313	15.3477	27.209	1.01569
		0.87	132.441	10.0591	149.511	14.5103	192.766	6.88096	154.372	6.10996	169.919	5.20721	20.5046	15.4231	27.5648	1.04001
		0.88	133.128	10.3147	150.184	15.7621	193.538	6.55452	156.196	5.87616	170.254	6.09304	19.1744	15.6219	27.9303	1.06043
		0.89	134.189	10.6129	151.29	16.4365	194.859	5.8902	157.932	5.6193	170.091	7.12541	18.1277	15.7332	28.3017	1.08783
		0.9	134.894	9.8713	152.743	17.6721	196.373	5.12667	159.504	5.47124	168.932	7.3311	17.3143	15.4696	28.6938	1.13889
		0.91	136.992	11.2644	155.626	14.8583	197.697	4.75954	161.031	5.41834	166.682	6.82669	16.8866	14.7984	29.0302	1.19884
		0.92	137.635	9.74916	158.493	12.0751	199.19	4.5748	162.589	5.53965	165.159	6.52757	16.8461	13.8419	29.3865	1.25573
		0.93	139.245	9.93145	158.64	11.7536	200.425	4.70937	164.352	5.63025	165.459	5.80385	17.1574	12.5628	29.7087	1.29779
		0.94	140.731	9.44729	159.033	10.8798	202.02	4.82747	166.292	5.59819	164.495	5.62356	17.8051	11.2632	30.0105	1.3422
		0.95	142.505	9.06788	159.237	10.9992	203.314	4.90868	167.935	5.49934	163.319	6.50339	18.2925	10.2246	30.312	1.41266
		0.96	143.858	7.1882	160.357	10.8845	204.511	4.82493	169.223	5.70542	161.551	7.39278	18.5045	9.55767	30.5637	1.51468
		0.97	145.347	4.93527	161.827	11.8225	205.787	4.81052	169.865	6.10465	159.538	7.26863	17.8069	9.76812	30.7782	1.64978
		0.98	148.173	5.77539	162.651	13.8369	206.769	5.28453	169.611	6.9913	157.117	5.58844	16.5642	11.0935	31.014	1.81466
		0.99	152.042	5.2806	163.611	15.9919	208.025	6.33858	171.685	3.93948	155.992	6.15553	18.4952	10.0852	31.2315	1.97749
		1	155.847	7.55603	162.361	18.2065	210.276	7.79319	171.289	4.22872	155.374	9.41461	23.885	7.88349	31.519	2.13182

## Sheet: individual B
individual B	walking gait	Kinematic parameters	α		β		γ		θ		φ		ψ		z
		Stance period	means	s.d	means	s.d	means	s.d	means	s.d	means	s.d	means	s.d	means	s.d
		0	159.177	7.44805	157.868	7.24519	167.374	6.961	139.558	7.02888	167.733	6.88044	15.5007	5.65858	15.3791	0.684415
		0.01	159.923	6.73877	156.325	6.76533	165.306	5.91208	137.623	8.67175	166.188	6.1647	14.8973	5.1421	14.8711	0.929435
		0.02	161.986	6.11339	152.475	6.81495	163.144	5.0744	135.528	10.2476	165.25	8.26607	16.6435	5.19105	14.1557	0.968474
		0.03	163.929	5.82895	149.46	6.79383	161.253	5.33665	132.662	10.1652	165.837	9.524	18.529	5.91228	13.5926	0.902237
		0.04	163.628	5.64153	148.579	6.94428	160.01	4.7408	130.116	9.21119	166.651	9.01188	20.0184	6.5306	13.2544	0.940873
		0.05	163.249	6.41792	147.899	6.6059	159.166	4.06315	128.153	8.65643	167.302	9.08988	21.4854	7.19564	13.005	0.984042
		0.06	163.947	6.7873	147.193	6.46222	158.716	3.87446	126.943	8.34422	167.575	9.35978	22.2523	7.11584	12.8396	1.02258
		0.07	165.228	6.73045	146.966	6.24795	158.306	3.64817	125.8	7.83854	167.943	9.34285	22.9665	6.78542	12.7323	1.05675
		0.08	166.711	6.73201	147.045	6.20205	157.77	3.56094	124.968	7.67047	167.157	9.16049	23.8821	6.57789	12.6374	1.08434
		0.09	168.251	6.62608	147.049	6.49068	157.329	3.81144	124.39	7.57205	166.383	8.91032	24.5229	6.60921	12.5537	1.12107
		0.1	169.797	5.7942	147.056	6.63159	156.959	4.28238	123.868	7.63937	165.778	8.73633	24.8255	6.95981	12.4741	1.15407
		0.11	171.093	4.22936	146.944	6.63903	156.455	4.51531	123.507	7.7538	164.897	8.73958	24.8179	7.34087	12.4537	1.17262
		0.12	171.925	3.54361	146.864	6.59493	155.706	4.32292	123.033	7.66622	164.064	8.56363	24.8755	7.95006	12.4512	1.17586
		0.13	172.07	3.7098	147.002	6.8402	154.858	3.82137	122.381	7.2784	163.667	8.56148	25.0365	7.98002	12.424	1.18128
		0.14	171.984	4.50293	147.272	7.15236	154.069	3.56271	121.719	6.75612	163.023	8.33479	25.0884	8.04729	12.4087	1.17874
		0.15	171.685	5.04922	147.446	7.33474	153.063	3.4482	121.044	6.13782	162.436	8.18257	25.4901	8.33973	12.418	1.16352
		0.16	171.466	5.13916	147.489	7.32583	152.09	3.16412	120.192	5.78949	162.379	8.33204	25.8931	8.45018	12.4313	1.16157
		0.17	171.315	4.80886	147.106	7.16502	151.467	3.09594	119.308	5.87689	162.421	8.08658	26.1389	8.46338	12.4541	1.18458
		0.18	171.249	4.32513	146.74	7.05087	151.077	3.07492	118.619	6.12893	162.388	7.43638	26.2975	8.43006	12.4773	1.20866
		0.19	171.396	3.23234	146.3	6.90954	150.811	3.10109	118.192	6.25597	162.294	7.1346	26.0216	8.51133	12.5351	1.24627
		0.2	171.678	2.86487	145.752	6.83755	150.575	3.12965	117.626	6.20132	162.651	7.05232	25.7589	8.62109	12.6272	1.29021
		0.21	172.362	2.36652	144.908	6.77762	150.312	3.25083	116.916	5.97488	163.328	7.25601	25.4043	8.52359	12.7328	1.34325
		0.22	172.649	2.11328	144.072	6.82722	150.05	3.59845	116.379	5.64556	163.663	7.51619	24.8982	8.38981	12.8098	1.39601
		0.23	172.452	1.96433	143.447	6.72261	149.682	3.77688	116.041	5.52342	163.568	7.98677	24.6214	8.5314	12.8939	1.43633
		0.24	172.198	1.82828	143.112	6.71605	149.108	3.79165	115.766	5.57233	162.804	7.65189	24.7253	8.64287	13.0139	1.43899
		0.25	171.868	1.93719	142.912	6.7827	148.401	3.612	115.387	5.32668	162.485	7.3823	24.9414	8.54025	13.2296	1.43444
		0.26	171.464	2.30635	142.971	6.88791	147.646	3.60346	114.861	4.95867	162.85	7.43129	25.3445	8.14401	13.297	1.43639
		0.27	171.565	2.59287	142.976	7.14458	146.978	3.92211	114.609	4.7046	163.15	7.80319	25.8586	7.67744	13.4242	1.39383
		0.28	171.593	2.83879	142.854	7.47217	146.448	4.58874	114.557	4.57311	163.24	8.13017	26.1367	7.33188	13.5369	1.35125
		0.29	171.719	2.99362	142.837	7.88968	146.065	5.27812	114.556	4.51128	163.473	8.26635	26.2223	6.91168	13.731	1.29445
		0.3	171.695	3.21019	142.947	8.36653	145.594	5.83061	114.612	4.50296	163.833	8.32593	26.199	6.52779	13.8446	1.23487
		0.31	171.987	3.19	142.886	8.81391	145.269	6.19446	114.716	4.61263	163.906	8.33657	25.7743	6.07275	13.9776	1.20101
		0.32	171.88	3.33631	142.567	8.94813	144.893	6.31262	114.678	4.79671	164.029	8.64244	25.4598	5.86269	14.1216	1.1565
		0.33	171.459	3.51572	142.252	8.80304	144.687	6.02841	114.735	5.22667	164.267	9.18242	25.1103	6.01052	14.2349	1.12455
		0.34	171.27	3.63929	141.917	8.53426	144.547	5.57385	114.806	5.73352	164.27	9.89923	24.8595	6.24626	14.4461	1.11744
		0.35	171.145	3.66499	141.539	8.25488	144.509	4.83702	114.741	6.29784	164.148	10.6828	24.6964	6.74692	14.5576	1.16087
		0.36	170.837	3.63532	141.136	8.04254	144.591	4.24376	114.634	6.72201	164.032	11.2743	24.9002	7.11002	14.6891	1.16527
		0.37	170.476	3.58572	140.819	7.94261	144.759	4.07932	114.45	6.98821	164.035	11.5966	25.3677	7.24851	14.7928	1.1842
		0.38	170.443	3.54436	140.525	7.93906	144.865	4.49031	114.249	7.40303	164.106	11.9304	25.8684	7.33146	14.8353	1.21403
		0.39	170.495	3.68376	140.255	8.01444	144.851	4.95535	114.309	7.80558	163.931	12.4615	26.1718	7.50904	14.8772	1.226
		0.4	170.574	4.08429	139.979	8.07734	144.554	4.95366	114.422	8.00382	163.418	12.6777	26.2915	7.51751	14.9419	1.21302
		0.41	170.575	4.36209	139.647	8.28084	143.903	4.8075	114.33	7.89198	162.917	12.3754	26.2597	7.30079	15.0013	1.20133
		0.42	170.206	4.2537	139.253	8.50396	143.3	4.73094	114.171	7.74761	162.345	11.9112	26.1363	7.00288	15.0674	1.18592
		0.43	169.729	3.99713	138.891	8.71016	142.865	4.67224	114.273	7.56793	161.524	11.2325	26.0731	6.79374	15.1401	1.18477
		0.44	169.428	3.81085	138.406	8.77206	142.542	4.49877	114.657	7.4298	160.539	10.6147	26.2258	6.66024	15.2252	1.21058
		0.45	169.664	3.5662	137.756	8.68376	142.428	4.20833	114.99	7.28703	160.048	10.0031	26.3784	6.73398	15.3469	1.21419
		0.46	169.897	3.33454	136.995	8.4769	142.576	3.9979	115.088	7.14229	160.032	9.51111	26.1782	6.91681	15.4728	1.21617
		0.47	170.24	3.2802	136.151	8.34514	142.851	3.86511	115.195	6.82575	160.043	9.18997	26.3949	6.92568	15.6097	1.24221
		0.48	170.285	3.37994	135.228	8.17049	143.148	4.07596	115.452	6.58732	159.965	9.38	26.5063	6.98774	15.7679	1.24558
		0.49	170.358	3.88214	134.477	7.9972	143.462	4.51746	115.75	6.50723	159.977	9.74064	26.32	7.10588	15.8217	1.27687
		0.5	170.324	4.52529	133.749	7.86641	143.649	4.83923	116.017	6.68868	159.654	9.94645	26.2639	7.0839	15.9563	1.30503
		0.51	169.837	4.24236	133.111	7.83223	143.663	4.97632	116.195	6.88066	159.304	9.80811	26.6751	7.02356	16.093	1.31889
		0.52	169.432	4.05811	132.674	7.86098	143.629	5.19	116.312	7.0959	159.041	9.34802	26.4695	6.78702	16.13	1.32142
		0.53	169.531	3.70498	132.388	7.68707	143.567	5.34084	116.463	7.19028	158.964	8.72464	26.1072	6.65825	16.1982	1.31584
		0.54	170.121	3.27809	132.152	7.58402	143.525	5.51541	116.634	7.2751	158.735	8.3009	26.1331	6.58586	16.3088	1.35264
		0.55	170.702	3.17507	131.86	7.48738	143.525	5.59295	116.721	7.21979	158.762	8.18167	26.4086	6.38195	16.3542	1.37955
		0.56	171.336	3.35525	131.617	7.39906	143.436	5.49159	116.799	7.08837	158.989	8.00475	26.6601	6.15192	16.4533	1.39692
		0.57	171.79	3.47366	131.216	7.22628	143.354	5.0671	116.922	6.79121	159.284	8.30304	26.9976	5.98127	16.5469	1.40679
		0.58	171.746	3.33088	130.798	7.04855	143.244	4.5388	117.183	6.50047	159.626	8.79038	27.2924	5.87106	16.602	1.40348
		0.59	171.664	3.26853	130.418	6.9841	143.161	4.16256	117.439	6.42311	160.132	9.41721	27.6231	5.78976	16.6837	1.40955
		0.6	171.394	3.34808	129.8	6.86239	143.003	3.94	117.643	6.35709	160.458	10.0755	28.1103	5.72937	16.8111	1.44319
		0.61	170.987	3.38977	129.083	6.65794	143.01	3.75233	117.885	6.22643	160.664	10.5839	28.454	5.80131	16.901	1.42573
		0.62	170.561	3.16826	128.563	6.52071	142.916	3.83651	118.081	6.28599	160.822	11.1524	28.7445	5.94297	17.0578	1.39415
		0.63	170.085	3.17132	128.232	6.50775	142.799	4.03349	118.144	6.52357	161.017	11.7625	28.9807	6.03552	17.2373	1.38298
		0.64	169.876	3.1891	127.63	6.45786	143.015	4.11302	118.111	6.63102	161.326	11.9027	29.5105	6.20941	17.3693	1.42776
		0.65	170.13	3.2397	126.813	6.34215	143.516	3.94901	117.901	6.50283	161.728	11.8076	30.223	6.42743	17.5666	1.45887
		0.66	170.263	3.44849	126.069	6.37125	144.077	3.91746	117.782	6.2278	162.184	11.7588	31.0092	6.50403	17.7529	1.4527
		0.67	170.033	3.44233	125.638	6.50543	144.484	3.89253	117.683	5.87065	162.452	11.7635	31.862	6.68726	17.8938	1.47381
		0.68	169.884	3.29566	125.037	6.51741	144.771	3.8853	117.657	5.49126	162.517	11.7749	32.432	6.44504	17.999	1.51037
		0.69	169.959	2.99288	124.146	6.41629	144.932	3.91317	117.868	5.29343	162.156	11.6338	32.8511	5.93197	18.1149	1.53737
		0.7	170.067	2.78453	123.331	6.32361	144.747	3.70969	118.02	5.42696	161.672	11.7375	33.2687	5.40899	18.2264	1.53833
		0.71	169.669	2.99782	122.663	6.2386	144.413	3.59125	118.004	5.5944	161.286	11.7643	33.551	5.14053	18.3188	1.52624
		0.72	169.493	3.07284	122.149	6.37977	143.968	4.12762	118.136	5.5643	161.018	11.3967	33.9199	5.47423	18.499	1.49277
		0.73	169.515	3.56189	121.679	6.68951	143.597	4.86959	118.669	5.44006	160.469	10.7021	34.3233	6.09635	18.6426	1.49552
		0.74	169.424	4.17689	121.246	7.07618	143.461	5.30457	119.476	5.37254	159.617	10.3353	34.6978	6.86007	18.779	1.51036
		0.75	169.582	4.6366	120.397	7.17706	143.632	5.57571	120.276	5.39492	158.465	10.0248	34.9028	7.48753	18.9976	1.52725
		0.76	169.576	4.95717	119.325	7.0935	144.133	5.75308	121.218	5.71306	157.277	10.6292	35.1207	7.91524	19.2447	1.49738
		0.77	169.572	4.81522	118.323	7.01268	145.01	5.97938	122.075	6.22457	157.162	11.368	35.3877	7.92431	19.5172	1.54134
		0.78	169.527	4.5789	117.149	6.64382	146.003	6.4169	122.567	6.24787	158.229	10.4757	35.9953	7.76939	19.7672	1.60914
		0.79	169.336	4.37251	115.696	5.98823	147.149	6.82649	122.959	6.34238	159.514	9.52652	36.9828	7.49256	20.0041	1.65427
		0.8	169.045	4.38794	114.564	5.42453	148.115	6.97043	123.161	6.45847	160.895	8.56066	38.2038	7.26859	20.3572	1.67302
		0.81	168.509	4.55646	113.894	5.29974	148.697	7.28975	123.296	6.75555	162.505	7.42303	39.6346	7.22605	20.7078	1.77118
		0.82	167.385	4.98369	113.619	5.48149	149.172	7.77768	123.651	7.26089	163.539	6.84768	40.8334	7.57791	21.0283	1.87681
		0.83	166.389	5.46348	113.563	5.76083	149.933	7.54981	124.487	7.23235	164.184	6.0385	41.6814	7.89254	21.406	2.01773
		0.84	165.291	5.61911	113.919	5.93149	151.081	7.20228	125.879	7.30334	164.769	5.70528	41.7692	8.11644	21.8663	2.07328
		0.85	163.908	5.69527	114.378	6.05758	152.661	6.84326	127.564	7.52513	165.524	6.06315	41.4738	8.36103	22.2969	2.12563
		0.86	162.212	6.02206	115.281	6.66568	154.585	6.13576	129.38	7.76416	166.318	6.18555	41.0666	8.67557	22.7096	2.21023
		0.87	160.413	6.70437	116.321	7.02953	156.869	5.63184	131.218	7.73253	167.247	5.80641	40.5739	8.97007	23.1161	2.30297
		0.88	158.419	7.2293	117.245	7.1142	159.767	5.32751	133.664	8.15136	167.642	5.4354	40.09	9.27903	23.6098	2.36243
		0.89	155.768	7.44434	119.028	7.13531	162.543	4.74717	136.837	8.87731	167.921	5.44939	38.8186	9.40957	24.098	2.42254
		0.9	152.25	7.99131	121.709	7.26878	164.715	4.85405	140.474	9.78489	168.174	5.87411	37.0237	9.90123	24.6756	2.45481
		0.91	148.334	8.26701	124.795	7.26512	172.269	12.5195	144.581	10.1767	168.339	5.91193	35.2418	10.1783	25.4079	2.46369
		0.92	144.433	8.56525	128.798	7.43851	176.106	12.9365	149.532	10.5043	168.768	6.04328	33.1037	10.4076	26.0162	2.46542
		0.93	140.29	9.55723	134.2	7.97989	181.992	13.0481	154.531	10.5199	169.876	6.29571	30.4266	10.6141	26.6613	2.49991
		0.94	136.936	10.7857	140.111	9.07074	191.582	7.79086	159.651	10.0183	170.947	6.4258	27.7686	10.9278	27.3107	2.57849
		0.95	135.794	9.8047	146.082	9.20661	194.46	6.32009	164.264	8.50886	171.175	6.24436	25.0273	10.8913	28.0864	2.63024
		0.96	136.37	7.87643	152.778	9.0996	197.075	5.55135	168.317	6.4397	171.286	5.72984	22.2525	10.3764	28.7929	2.67596
		0.97	138.152	7.27684	159.576	8.56465	199.76	5.11143	170.73	4.19309	170.863	5.21229	19.8039	9.34703	29.5096	2.68768
		0.98	140.512	8.48012	165.5	7.60805	202.384	4.62027	171.06	4.45528	169.617	4.68407	17.9452	8.46122	30.3026	2.74714
		0.99	144.334	9.47037	170.223	5.96699	204.257	4.02565	170.439	5.47013	168.137	5.58238	18.646	7.60894	31.0214	2.70052
		1	150.794	10.5999	169.576	7.885	206.194	3.91202	164.772	5.83369	167.731	5.35578	17.3376	8.73388	31.7036	2.62602
individual B	Running gait	Kinematic parameters	α		β		γ		θ		φ		ψ		z
		Stance period	means	s.d	means	s.d	means	s.d	means	s.d	means	s.d	means	s.d	means	s.d
		0	156.244	5.207	155.847	10.0674	164.28	6.88463	126.742	7.36068	156.137	5.49348	15.9046	7.33503	18.7885	1.90784
		0.01	158.48	5.85369	155.695	8.9074	163.908	6.97169	127.167	6.62152	159.311	5.49522	13.3853	9.64456	18.4965	1.93696
		0.02	158.855	6.43015	155.057	9.49496	163.227	7.21985	126.597	6.46002	161.435	4.99595	14.7923	8.70096	18.1537	1.97605
		0.03	159.872	5.68597	155.294	11.4267	162.373	7.33442	126.104	7.29533	162.604	3.62715	16.2486	8.75415	17.7535	1.98229
		0.04	160.646	5.34725	155.745	14.3887	161.124	7.07668	125.059	8.01631	163.214	3.50376	17.0071	8.65975	17.3126	1.9896
		0.05	161.256	5.19204	155.009	15.5595	160.14	7.15717	124.376	8.91425	163.296	4.59157	17.1767	8.46677	16.8987	2.00279
		0.06	161.915	5.27649	153.076	15.1722	159.326	7.39146	123.932	9.47124	163.595	6.02295	17.0191	8.2933	16.5285	2.02162
		0.07	162.445	5.7287	150.767	14.8101	158.823	7.67344	123.633	10.1217	164.048	7.02352	16.9936	8.11436	16.1757	2.04614
		0.08	162.598	6.1733	148.862	15.1796	158.392	7.84191	123.106	10.7775	164.489	7.72471	17.4211	8.41384	15.835	2.06033
		0.09	162.595	6.58658	148.186	15.8991	157.739	7.73228	122.236	11.3517	164.754	8.48067	17.9908	9.12086	15.513	2.06093
		0.1	162.688	7.04698	147.486	16.3934	157.05	7.63326	121.502	11.9354	164.56	9.13226	18.4065	10.1495	15.2147	2.05256
		0.11	162.928	7.62397	146.203	16.7055	156.266	7.53331	120.755	12.4884	164.203	9.45942	18.6288	11.2071	14.9357	2.03963
		0.12	163.253	8.20346	144.9	17.1404	155.474	7.48943	120.104	12.9517	163.818	9.56615	18.6125	12.1998	14.6677	2.03018
		0.13	163.655	8.58919	143.719	17.7611	154.698	7.55925	119.442	13.2465	163.63	9.43012	18.5053	12.9569	14.413	2.02622
		0.14	164.044	8.8283	142.884	18.3719	153.959	7.65972	118.662	13.394	163.714	9.14	18.3963	13.5784	14.1725	2.0215
		0.15	164.443	8.97718	142.312	18.8492	153.166	7.70003	117.78	13.5807	163.92	8.54554	18.3887	13.9706	13.9517	2.01883
		0.16	164.758	9.19191	141.969	18.9429	152.307	7.67153	116.871	13.7942	164.057	7.74276	18.2954	14.3361	13.7425	2.01423
		0.17	164.966	9.41451	141.992	18.5307	151.488	7.56898	115.982	14.062	164.09	6.64069	18.1581	14.693	13.5445	2.01757
		0.18	165.017	9.64668	142.006	17.9956	150.823	7.5054	115.187	14.1947	164.251	5.47	18.0564	15.1469	13.3535	2.02374
		0.19	165.034	9.78326	141.964	17.4681	150.236	7.41022	114.437	14.1942	164.509	4.4325	18.0587	15.6044	13.1775	2.02587
		0.2	165.061	9.87795	141.884	17.1009	149.587	7.25651	113.683	14.0064	164.808	3.53844	18.1173	15.9737	13.0112	2.03188
		0.21	165.102	9.88269	141.966	16.9753	148.708	6.97603	112.99	13.7409	164.965	2.93526	18.1396	16.234	12.8575	2.03916
		0.22	165.135	9.75745	142.175	17.0897	147.692	6.7494	112.339	13.3775	165.064	2.59102	18.0868	16.3595	12.7175	2.04607
		0.23	165.211	9.61933	142.384	17.3663	146.698	6.67231	111.709	12.9583	165.222	2.3617	17.9578	16.3466	12.591	2.05349
		0.24	165.316	9.44954	142.492	17.6677	145.874	6.70612	111.003	12.4942	165.663	2.07792	17.7815	16.0624	12.478	2.06006
		0.25	165.436	9.33304	142.623	17.9456	145.183	6.77666	110.208	12.0012	166.196	2.0807	17.6266	15.5471	12.378	2.06549
		0.26	165.48	9.35158	142.882	18.2145	144.437	6.81867	109.354	11.515	166.794	2.53698	17.5788	14.9186	12.2893	2.0656
		0.27	165.493	9.52687	143.214	18.4675	143.601	6.82619	108.47	10.969	167.518	3.13135	17.6528	14.2178	12.209	2.05992
		0.28	165.538	9.83213	143.549	18.6839	142.704	6.80989	107.531	10.3179	168.377	3.72963	17.8037	13.4145	12.1372	2.04825
		0.29	165.548	10.1653	143.76	18.8181	141.855	6.78707	106.571	9.62851	169.288	4.39096	18.0644	12.6216	12.073	2.03233
		0.3	165.534	10.4292	143.895	18.9633	141.123	6.79873	105.669	9.019	170.099	5.10382	18.4478	11.9707	12.013	2.0185
		0.31	165.513	10.5855	143.965	19.1402	140.394	6.82186	104.899	8.52995	170.565	5.79493	18.8347	11.5677	11.959	2.00876
		0.32	165.56	10.6349	144.027	19.4512	139.634	6.82765	104.291	8.19575	170.663	6.23068	19.1991	11.3512	11.919	1.99544
		0.33	165.624	10.7569	144.125	19.8023	138.804	6.81709	103.71	7.95989	170.517	6.51144	19.6252	11.1783	11.8978	1.97441
		0.34	165.677	10.7353	144.242	20.1516	137.931	6.73901	103.146	7.8505	170.294	6.65775	20.1685	11.0159	11.8938	1.94644
		0.35	165.647	10.5448	144.332	20.4262	137.115	6.5614	102.587	7.77104	170.103	6.82113	20.7604	10.8719	11.9057	1.91373
		0.36	165.576	10.1196	144.377	20.5706	136.47	6.3158	102.056	7.67593	169.891	6.96003	21.3093	10.7995	11.9342	1.87321
		0.37	165.482	9.61677	144.36	20.6271	136.021	6.03764	101.578	7.53133	169.662	7.07553	21.7765	10.8242	11.9785	1.82767
		0.38	165.426	9.0231	144.233	20.6607	135.781	5.8419	101.165	7.42355	169.382	7.17428	22.1887	10.9386	12.0343	1.78373
		0.39	165.365	8.42279	143.898	20.7344	135.658	5.79095	100.863	7.41733	169.088	7.13864	22.6191	11.0858	12.1022	1.74339
		0.4	165.359	7.84353	143.646	20.8162	135.447	5.63176	100.727	7.45056	168.793	6.85349	22.9622	11.2877	12.1847	1.70715
		0.41	165.506	7.39253	143.457	20.8911	135.204	5.35306	100.795	7.377	168.391	6.55412	23.2153	11.5005	12.282	1.67937
		0.42	165.83	7.0813	143.534	20.8355	134.947	4.9791	101.021	7.2104	167.961	6.38676	23.3781	11.7861	12.3905	1.65948
		0.43	166.282	6.96403	143.477	20.8057	134.888	4.67918	101.309	7.03769	167.507	6.39178	23.5505	12.0961	12.5033	1.65095
		0.44	166.777	6.96879	143.289	20.8119	135.013	4.52214	101.628	6.82712	167.084	6.52774	23.6751	12.445	12.6225	1.64767
		0.45	167.277	7.11447	143.069	20.9233	135.17	4.38343	102.026	6.56865	166.714	6.71543	23.6746	12.84	12.7515	1.64917
		0.46	167.804	7.37624	142.967	20.9199	135.3	4.28608	102.547	6.33459	166.426	7.1081	23.5633	13.2377	12.8938	1.6487
		0.47	168.209	7.59672	142.857	20.8198	135.406	4.2648	103.191	6.18488	166.08	7.85757	23.4735	13.5469	13.0502	1.64787
		0.48	168.307	7.51267	142.652	20.627	135.593	4.38076	103.953	6.10209	165.617	8.68611	23.5568	13.666	13.229	1.64141
		0.49	168.231	7.39182	142.867	20.3957	135.748	4.65205	104.736	6.01563	165.141	9.32935	23.8282	13.4932	13.4275	1.62859
		0.5	168.062	7.23022	143.745	20.7939	135.954	5.00262	105.503	5.92521	164.766	9.73173	24.1718	13.1764	13.6407	1.61319
		0.51	167.924	7.01779	144.15	21.6129	136.137	5.52874	106.337	5.85692	164.53	9.9213	24.5127	12.7089	13.8635	1.60029
		0.52	167.881	6.79921	143.11	21.0587	136.745	5.61017	107.301	5.79662	164.365	9.97722	24.7916	12.2768	14.0983	1.59132
		0.53	167.809	6.59821	142.052	20.4572	137.626	5.45002	108.388	5.7624	164.259	10.1817	25.0845	11.7435	14.3493	1.57874
		0.54	167.693	6.39281	140.948	19.6973	138.524	5.29984	109.525	5.78926	164.144	10.3089	25.3906	11.1174	14.6187	1.55536
		0.55	167.589	6.13525	139.701	18.7905	139.475	5.15502	110.652	5.92427	163.912	10.3438	25.7049	10.4514	14.8972	1.52885
		0.56	167.625	5.93747	138.294	17.7713	140.649	4.95424	111.732	6.16126	163.571	10.0772	26.0118	9.75105	15.1832	1.50335
		0.57	167.728	5.85626	136.715	16.5177	142.055	4.80472	112.72	6.42223	163.289	9.78439	26.3973	9.0554	15.4765	1.47563
		0.58	167.915	5.92122	135.23	15.5114	143.281	4.70094	113.652	6.57917	163.364	9.58308	26.9519	8.33249	15.7807	1.43684
		0.59	168.152	6.12282	133.457	14.3157	144.438	4.5934	114.505	6.63852	163.733	9.37423	27.6261	7.68485	16.0953	1.3877
		0.6	168.401	6.3708	132.008	13.7783	145.476	4.52616	115.345	6.65172	164.145	9.08833	28.3909	7.1837	16.4202	1.33569
		0.61	168.557	6.45387	130.628	13.1214	146.676	4.44871	116.193	6.71833	164.508	8.74207	29.3392	6.73423	16.7568	1.28987
		0.62	168.526	6.41778	129.244	12.4535	148.046	4.18839	117.078	6.88427	164.924	8.55013	30.5323	6.36397	17.1028	1.25214
		0.63	168.343	6.21876	127.233	10.7208	149.48	3.93077	118.069	7.12399	165.303	8.64505	31.7994	6.08252	17.4617	1.21645
		0.64	168.053	6.04729	125.174	8.89415	150.738	3.69961	119.115	7.41614	165.717	8.8918	32.8871	5.90884	17.8304	1.18565
		0.65	167.687	5.93036	123.444	8.02151	151.951	3.54283	120.246	7.73807	166.118	9.1671	33.7495	5.83197	18.2077	1.16311
		0.66	167.207	5.82578	122.317	7.74254	153.094	3.4651	121.397	8.13667	166.584	9.30465	34.4926	5.78544	18.5938	1.1462
		0.67	166.58	5.58504	121.519	7.77159	154.143	3.32197	122.49	8.60947	167.095	9.16297	35.2228	5.84217	18.9892	1.12901
		0.68	165.87	5.1625	120.851	8.00467	155.337	3.2301	123.563	9.09895	167.687	8.78895	35.9162	6.01208	19.39	1.11469
		0.69	165.098	4.63676	120.458	8.46578	156.548	3.178	124.653	9.37559	168.439	8.37337	36.6431	6.13092	19.7912	1.10502
		0.7	164.045	4.10612	120.167	8.99487	157.842	3.38973	125.774	9.46355	169.219	8.14459	37.4307	6.00939	20.1887	1.10184
		0.71	162.705	3.62644	120.056	9.49388	159.063	3.71855	126.878	9.50106	169.868	7.95953	38.1731	5.63502	20.5857	1.10046
		0.72	161.134	3.08896	120.104	9.95494	160.311	4.36052	128.033	9.48635	170.134	7.58221	38.7443	5.20269	20.982	1.09616
		0.73	159.419	2.73297	120.677	10.3329	161.407	5.04558	129.241	9.39485	169.94	7.03951	39.0801	4.69053	21.3848	1.0851
		0.74	157.5	2.6267	122.015	10.4999	162.079	5.20765	130.485	9.22501	169.498	6.51254	39.179	4.11526	21.7845	1.06927
		0.75	155.386	2.76044	123.694	10.7888	162.685	5.27986	131.76	9.06353	169.124	6.2374	39.0056	3.53537	22.1825	1.05201
		0.76	153.21	3.19552	125.274	11.0982	163.492	5.5479	133.089	8.94381	168.71	6.07963	38.6115	3.52233	22.5795	1.03565
		0.77	150.882	3.68816	126.696	11.1245	164.347	5.95273	134.435	8.8667	168.356	5.86403	37.8784	4.15212	22.9785	1.0194
		0.78	148.345	4.06531	128.072	10.9551	172.474	15.2241	135.78	8.84028	167.905	5.76191	36.6923	5.17948	23.377	1.00771
		0.79	145.493	4.40763	129.651	10.6251	179.255	16.7893	137.207	8.85515	167.536	5.56176	35.1214	6.1213	23.776	0.993675
		0.8	142.751	4.77361	131.433	10.3353	180.013	16.604	138.838	8.85363	167.022	5.47865	33.4049	6.78656	24.1695	0.981834
		0.81	140.207	5.28382	133.468	10.297	180.886	16.4593	140.701	8.76328	166.483	5.49106	31.6714	7.3016	24.5598	0.968426
		0.82	137.967	5.97532	135.656	10.386	181.602	16.4208	142.743	8.53468	166.238	5.35696	29.9035	7.96633	24.9512	0.955229
		0.83	136.043	6.78036	137.774	10.5465	182.089	16.5009	144.777	8.30428	166.358	4.97615	28.1246	8.78549	25.3438	0.9337
		0.84	134.379	7.56181	139.808	10.8127	183.824	16.4125	146.723	8.19432	166.625	4.67793	26.1873	9.72248	25.7365	0.904381
		0.85	133.047	8.14213	142.779	9.78085	189.694	13.9426	148.52	8.23198	166.842	4.90764	24.1272	10.6973	26.1238	0.868601
		0.86	132.114	8.57906	146.406	8.21472	191.013	13.8816	150.225	8.24791	167.015	5.37628	22.0485	11.6292	26.508	0.829547
		0.87	131.925	8.98365	149.728	7.60944	191.979	14.1344	151.889	8.15673	167.244	5.72903	20.5571	12.1038	26.8873	0.795709
		0.88	132.55	9.42966	152.559	7.89413	196.066	10.0266	153.568	8.02945	167.492	6.04902	19.7359	11.732	27.2635	0.766352
		0.89	133.889	9.95653	155.054	8.94078	196.557	10.5866	155.317	7.93214	167.736	6.18828	19.1368	11.0849	27.6355	0.737951
		0.9	135.403	10.5478	156.521	9.01672	197.563	10.3316	157.236	7.82901	168.277	6.27921	18.2378	10.7062	28.0115	0.700098
		0.91	137.645	11.5027	156.583	7.71856	198.923	9.97308	159.351	7.74234	169.018	6.71534	17.9109	10.4284	28.3902	0.656634
		0.92	139.705	11.7014	156.888	7.70363	199.955	8.97225	161.608	7.7409	169.63	7.63742	16.8462	10.8292	28.7725	0.611381
		0.93	142.022	12.1022	157.068	8.2598	201.294	8.89455	164.073	7.84845	169.617	8.20544	16.7884	11.4623	29.1572	0.571686
		0.94	143.763	11.9381	159.329	9.85739	202.795	9.04442	166.458	8.0506	168.532	7.81623	18.2018	12.332	29.5495	0.544887
		0.95	145.134	11.6293	160.686	11.1532	204.376	9.15242	168.011	8.17476	167.379	8.13059	19.835	12.8669	29.9412	0.526195
		0.96	146.325	10.9845	162.582	11.4891	206.057	9.27798	168.453	7.71281	166.22	9.00436	21.4169	13.7916	30.3257	0.508585
		0.97	148.017	9.94084	163.813	9.17167	207.633	9.57279	168.654	6.59017	164.4	9.15846	22.1919	16.1371	30.6907	0.481144
		0.98	151.185	8.92633	163.407	6.72792	208.866	9.96705	168.68	5.25144	161.434	9.35745	22.867	18.7737	31.0367	0.453812
		0.99	154.117	8.98908	162.174	6.86421	209.379	10.604	169.034	2.83578	157.116	9.31602	23.0398	22.3045	31.3603	0.432916
		1	153.234	11.4504	159.445	9.16869	209.681	11.7152	169.62	2.66155	152.277	9.66747	26.1491	23.7362	31.6112	0.483873
